# Supplementary material for: NRF2 deficiency leads to inadequate beta cell adaptation during pregnancy and gestational diabetes
Source: Redox Biol. 2025 Feb 24;81:103566. doi: 10.1016/j.redox.2025.103566 (PMC11930207; doi:10.1016/j.redox.2025.103566)
Supplement: Multimedia component 2 [file mmc2.xlsx]

## Sheet: GD15_vs_NP
Supp Table 1: GD15_vs_NP
gene_symbol	embl_id	logFC	logCPM	PValue	FDR
Foxd1	ENSMUSG00000078302	7.08939	5.26709	2.80148e-55	5.77554e-51
Xist	ENSMUSG00000086503	-4.37715	9.83348	3.58795e-51	2.46564e-47
mt-Tp	ENSMUSG00000064372	6.2548	8.44578	2.82629e-51	2.46564e-47
Olfr982	ENSMUSG00000049010	7.07147	9.14415	4.98648e-51	2.57003e-47
ENSMUSG00000120919	ENSMUSG00000120919	7.35301	10.8464	2.64253e-50	1.08957e-46
Car4	ENSMUSG00000000805	6.98112	5.23837	4.24469e-48	1.25012e-44
Olfr93	ENSMUSG00000091601	7.77214	4.69344	4.23234e-48	1.25012e-44
Gm13582	ENSMUSG00000075325	6.70724	4.66661	1.80509e-47	4.6517e-44
Prss47	ENSMUSG00000090658	6.69971	10.3574	2.20295e-45	5.04623e-42
1700092C17Rik	ENSMUSG00000085353	12.0395	4.04394	3.37755e-45	6.96316e-42
ENSMUSG00000120130	ENSMUSG00000120130	7.10559	10.857	1.00432e-44	1.88228e-41
5730420D15Rik	ENSMUSG00000097766	6.39865	7.39697	4.76802e-43	8.19147e-40
Hba-a1	ENSMUSG00000069919	4.42065	3.53222	6.02087e-43	9.54817e-40
Olfr78	ENSMUSG00000043366	7.23761	6.51493	1.13418e-42	1.67016e-39
Rasal3	ENSMUSG00000052142	6.75599	6.9321	9.88906e-42	1.35915e-38
ENSMUSG00000119943	ENSMUSG00000119943	6.41411	4.97873	1.5855e-41	2.03388e-38
Lhb	ENSMUSG00000118462	7.1601	3.80743	1.67715e-41	2.03388e-38
Cntn6	ENSMUSG00000030092	7.18395	4.41393	2.87765e-41	3.29587e-38
Ankrd60	ENSMUSG00000027517	3.21353	4.85446	1.88515e-39	2.04549e-36
Coq8a	ENSMUSG00000026489	6.43516	12.8918	1.47196e-38	1.5173e-35
Pik3cd	ENSMUSG00000039936	5.76295	7.86026	2.81223e-38	2.7608e-35
Olfr959	ENSMUSG00000059366	6.42657	3.19945	3.61727e-38	3.13556e-35
Ttc12	ENSMUSG00000040219	5.64279	5.34863	3.65024e-38	3.13556e-35
Hba-a2	ENSMUSG00000069917	5.80461	2.62718	3.46202e-38	3.13556e-35
A330084C13Rik	ENSMUSG00000114210	6.2679	6.61209	4.09045e-38	3.37315e-35
Xirp1	ENSMUSG00000079243	7.19243	4.64845	1.59064e-37	1.26126e-34
Tmem163	ENSMUSG00000026347	5.40597	9.66675	3.30409e-37	2.52285e-34
Qprt	ENSMUSG00000030674	7.03883	6.88912	4.30963e-37	3.17312e-34
Tmx3	ENSMUSG00000024614	-3.69411	5.76156	1.53358e-36	1.09022e-33
Fabp7	ENSMUSG00000019874	6.61051	4.7253	2.29198e-36	1.57505e-33
mt-Nd4	ENSMUSG00000064363	6.45472	15.0014	2.58253e-36	1.71747e-33
Olfr598	ENSMUSG00000073951	6.80177	5.27979	3.39355e-36	2.1863e-33
Gm45188	ENSMUSG00000109282	4.90115	4.18932	5.3224e-36	3.32505e-33
Tmem196	ENSMUSG00000048004	6.21991	4.95777	8.09185e-36	4.90651e-33
Zfp26	ENSMUSG00000063108	-2.93242	4.71836	1.21237e-35	7.14123e-33
Adra2c	ENSMUSG00000045318	8.72394	2.05326	1.94384e-35	1.11317e-32
Gm6569	ENSMUSG00000086361	6.95648	2.45957	2.38802e-35	1.33058e-32
Zfp385b	ENSMUSG00000027016	5.27014	4.30531	2.94616e-35	1.59837e-32
Gm4117	ENSMUSG00000089940	6.12046	7.62496	3.22518e-35	1.70488e-32
Nrg1	ENSMUSG00000062991	5.36073	5.8559	5.51203e-35	2.8409e-32
Ankrd36	ENSMUSG00000020481	7.18106	2.87731	1.22463e-34	6.15777e-32
mt-Co1	ENSMUSG00000064351	6.4277	17.9255	2.9692e-34	1.45745e-31
mt-Cytb	ENSMUSG00000064370	6.51022	15.9738	3.51357e-34	1.68455e-31
Stt3a	ENSMUSG00000032116	-3.19585	7.77798	5.67332e-34	2.65821e-31
1700028K03Rik	ENSMUSG00000089798	5.2474	5.04097	5.81273e-34	2.66301e-31
Atp6ap2	ENSMUSG00000031007	-3.19208	7.12196	9.78616e-34	4.3859e-31
4930511J24Rik	ENSMUSG00000112940	5.87399	5.22123	1.08561e-33	4.76188e-31
Nkx1-1	ENSMUSG00000029112	9.43666	1.93559	1.34648e-33	5.78315e-31
Drd4	ENSMUSG00000025496	6.49638	3.30217	1.4455e-33	6.08173e-31
Abca5	ENSMUSG00000018800	-3.10978	6.4296	2.25611e-33	9.30237e-31
mt-Tn	ENSMUSG00000064348	6.35425	3.48205	3.59249e-33	1.45221e-30
mt-Nd2	ENSMUSG00000064345	6.21749	14.9266	4.80274e-33	1.9041e-30
Ndst4	ENSMUSG00000027971	-2.65709	4.91709	5.82454e-33	2.26563e-30
Svep1	ENSMUSG00000028369	5.54464	5.44979	7.4592e-33	2.79986e-30
Clcn5	ENSMUSG00000004317	-2.93327	5.57145	7.46954e-33	2.79986e-30
Asmt	ENSMUSG00000093806	6.1497	2.5075	8.82621e-33	3.24931e-30
Cltrn	ENSMUSG00000015401	-2.8415	6.3826	1.68194e-32	6.08332e-30
Pou4f1	ENSMUSG00000048349	4.86488	3.32784	2.01913e-32	7.17695e-30
Ddn	ENSMUSG00000059213	5.91176	3.29598	2.63025e-32	9.19071e-30
Ptprr	ENSMUSG00000020151	5.58204	9.00812	4.09983e-32	1.4087e-29
Cebpa	ENSMUSG00000034957	2.96698	3.54518	1.42426e-31	4.81353e-29
Gm47326	ENSMUSG00000111555	6.24212	6.56073	1.55202e-31	5.16072e-29
Gm33989	ENSMUSG00000108621	-2.60918	4.95093	1.87071e-31	6.12167e-29
Nobox	ENSMUSG00000029736	6.54829	3.92894	1.951e-31	6.28466e-29
Wnk3	ENSMUSG00000041245	-2.79846	5.31342	3.5141e-31	1.11456e-28
Dpp4	ENSMUSG00000035000	-2.77491	6.03957	4.27687e-31	1.33594e-28
Zbtb26	ENSMUSG00000050714	-3.11097	3.59279	5.48962e-31	1.68917e-28
Psd	ENSMUSG00000037126	4.22153	8.88959	7.51561e-31	2.27856e-28
Acacb	ENSMUSG00000042010	4.86562	4.9614	8.36611e-31	2.49965e-28
Proser1	ENSMUSG00000049504	5.04441	9.56913	1.12237e-30	3.30554e-28
Myo3b	ENSMUSG00000042064	6.45083	4.50337	1.20065e-30	3.48627e-28
Sdk1	ENSMUSG00000039683	4.37728	10.266	1.9961e-30	5.71549e-28
Yod1	ENSMUSG00000046404	-2.70897	4.43209	2.08062e-30	5.87589e-28
Wls	ENSMUSG00000028173	-2.84728	7.67309	2.22337e-30	6.1942e-28
Vwde	ENSMUSG00000079679	-3.1897	3.91576	2.29163e-30	6.29923e-28
Enpp5	ENSMUSG00000023960	-2.79783	6.86382	6.32904e-30	1.71683e-27
Zfp871	ENSMUSG00000024298	-2.80678	7.36894	8.647e-30	2.31515e-27
Glce	ENSMUSG00000032252	-2.87194	6.21083	9.38524e-30	2.48059e-27
Zfp329	ENSMUSG00000057894	-2.67643	3.96505	1.02603e-29	2.67754e-27
Tubgcp5	ENSMUSG00000033790	-2.76382	3.70705	1.17418e-29	3.02587e-27
mt-Nd1	ENSMUSG00000064341	6.32314	15.5823	1.22476e-29	3.11725e-27
Siglec15	ENSMUSG00000091055	8.00943	2.13879	1.28684e-29	3.2353e-27
Smg9	ENSMUSG00000002210	4.64797	8.79774	2.76674e-29	6.87218e-27
Ltb4r2	ENSMUSG00000040432	7.46377	1.43821	2.85083e-29	6.99675e-27
Chst13	ENSMUSG00000056643	7.53277	1.65188	3.26315e-29	7.91449e-27
Nup160	ENSMUSG00000051329	-2.8028	6.0517	3.32139e-29	7.96206e-27
2810459M11Rik	ENSMUSG00000026227	8.65531	1.46138	3.97079e-29	9.4094e-27
Spin2d	ENSMUSG00000079566	7.20523	1.8706	6.00983e-29	1.40794e-26
Zdhhc13	ENSMUSG00000030471	-2.91735	3.9663	6.5723e-29	1.52241e-26
Rictor	ENSMUSG00000050310	-2.4047	6.08391	7.14169e-29	1.63592e-26
Slc39a4	ENSMUSG00000063354	5.62466	1.60334	7.93821e-29	1.7984e-26
Vax1	ENSMUSG00000006270	6.97921	1.67933	8.98258e-29	2.01288e-26
Sox1	ENSMUSG00000096014	9.12072	2.00802	9.75933e-29	2.16342e-26
Foxe1	ENSMUSG00000070990	7.67106	2.31564	1.03126e-28	2.26175e-26
Zmpste24	ENSMUSG00000043207	-2.54053	5.63854	1.46315e-28	3.17519e-26
Bhlhe22	ENSMUSG00000025128	5.42602	2.838	1.48644e-28	3.19214e-26
Fam186b	ENSMUSG00000078907	4.30338	3.29588	2.07784e-28	4.41616e-26
Ccnt1	ENSMUSG00000011960	-2.53933	5.8284	2.69301e-28	5.66521e-26
Zfp266	ENSMUSG00000060510	-2.57717	6.01621	2.75052e-28	5.72776e-26
Optn	ENSMUSG00000026672	4.13113	8.21034	2.84785e-28	5.87112e-26
Olfr558	ENSMUSG00000070423	5.86563	4.48823	4.24153e-28	8.57288e-26
Clcn3	ENSMUSG00000004319	-2.62192	6.75417	4.22509e-28	8.57288e-26
Hk2	ENSMUSG00000000628	5.11897	4.82121	6.90834e-28	1.38274e-25
mt-Nd4l	ENSMUSG00000065947	5.72345	7.81335	7.18137e-28	1.42357e-25
Tmtc3	ENSMUSG00000036676	-2.94106	5.74277	8.62679e-28	1.69381e-25
Tspan8	ENSMUSG00000034127	-2.88217	4.17923	1.14227e-27	2.22161e-25
Bloc1s4	ENSMUSG00000060708	2.38426	3.59007	1.40994e-27	2.71657e-25
Serpina7	ENSMUSG00000031271	-3.63377	2.99272	1.84361e-27	3.51925e-25
Ppp1r14a	ENSMUSG00000037166	4.00507	4.87371	1.89855e-27	3.59088e-25
Hspa13	ENSMUSG00000032932	-3.09187	5.86668	2.26761e-27	4.24991e-25
Hbb-bs	ENSMUSG00000052305	4.61634	3.54886	2.40142e-27	4.46015e-25
Cpq	ENSMUSG00000039007	-2.53739	5.38706	2.64898e-27	4.87601e-25
Ube3a	ENSMUSG00000025326	-2.90812	6.33474	2.70882e-27	4.94204e-25
Cdt1	ENSMUSG00000006585	2.77096	2.99731	4.16018e-27	7.52336e-25
Rnf139	ENSMUSG00000037075	-2.99234	4.1267	4.55812e-27	8.17132e-25
St8sia2	ENSMUSG00000025789	5.00725	4.76811	4.91149e-27	8.7289e-25
Nrtn	ENSMUSG00000039481	2.62126	4.65281	5.02133e-27	8.84785e-25
C1galt1c1	ENSMUSG00000048970	-3.50873	3.82122	5.43543e-27	9.49633e-25
Zfp292	ENSMUSG00000039967	-2.49724	6.34766	5.60412e-27	9.70878e-25
Grin2a	ENSMUSG00000059003	4.38415	4.50158	7.04455e-27	1.21025e-24
Gm44929	ENSMUSG00000109009	6.66285	1.43637	7.27332e-27	1.23923e-24
Ttbk2	ENSMUSG00000090100	-2.70721	5.16319	7.4459e-27	1.25824e-24
Ncam2	ENSMUSG00000022762	-2.98974	3.5202	7.8891e-27	1.32229e-24
Slc33a1	ENSMUSG00000027822	-3.67792	5.02302	8.70212e-27	1.4468e-24
Bhlhe23	ENSMUSG00000045493	8.87864	1.20582	9.09917e-27	1.50071e-24
Enpp4	ENSMUSG00000023961	-2.95342	5.0185	9.35014e-27	1.52986e-24
mt-Nd5	ENSMUSG00000064367	6.41199	16.4908	1.15975e-26	1.88263e-24
Rif1	ENSMUSG00000036202	-2.54503	6.44627	1.38058e-26	2.2236e-24
Tnr	ENSMUSG00000015829	-2.8285	6.85004	1.65172e-26	2.63968e-24
Grin2b	ENSMUSG00000030209	10.2385	0.792522	1.88253e-26	2.9854e-24
Gm41183	ENSMUSG00000114618	7.04899	2.03531	1.97492e-26	3.10801e-24
Wnt1	ENSMUSG00000022997	7.9434	2.18413	2.03362e-26	3.17614e-24
Akap11	ENSMUSG00000022016	-2.72477	7.77206	2.15501e-26	3.34043e-24
Lactbl1	ENSMUSG00000070683	4.16179	3.03486	2.38545e-26	3.67004e-24
Mpped1	ENSMUSG00000041708	9.15458	0.85503	2.68956e-26	4.10726e-24
Ajap1	ENSMUSG00000039546	7.80501	1.44068	2.85174e-26	4.3229e-24
Lctl	ENSMUSG00000032401	7.76433	1.39643	3.42223e-26	5.14983e-24
Gm45388	ENSMUSG00000109823	6.66865	1.19689	3.6316e-26	5.42529e-24
Fpgt	ENSMUSG00000053870	-2.44138	4.48543	4.02756e-26	5.97354e-24
Hmx1	ENSMUSG00000067438	9.25314	1.71853	4.46733e-26	6.57847e-24
mt-Nd6	ENSMUSG00000064368	6.35706	13.7574	4.61417e-26	6.7465e-24
Nr2f1	ENSMUSG00000069171	5.14691	2.25305	4.98061e-26	7.23101e-24
Lmbrd2	ENSMUSG00000039704	-2.6892	6.40533	5.19037e-26	7.48285e-24
Efna4	ENSMUSG00000028040	7.5108	2.97899	5.94166e-26	8.50648e-24
Pgap1	ENSMUSG00000073678	-2.57043	6.06913	6.47549e-26	9.2068e-24
Syt14	ENSMUSG00000016200	-2.58362	6.37014	6.80265e-26	9.60571e-24
Gm32004	ENSMUSG00000114534	6.98481	4.40069	6.97604e-26	9.78353e-24
Kcns1	ENSMUSG00000040164	7.45197	1.89887	7.53723e-26	1.04992e-23
Elapor2	ENSMUSG00000056004	-2.53069	6.35735	7.59099e-26	1.05031e-23
Gm26652	ENSMUSG00000097497	4.91905	4.02744	8.09109e-26	1.11204e-23
Zfp738	ENSMUSG00000048280	-2.65414	4.33793	1.01855e-25	1.39062e-23
Uba6	ENSMUSG00000035898	-2.35303	5.63441	1.12696e-25	1.52851e-23
Calhm5	ENSMUSG00000049872	6.6452	2.88697	1.23385e-25	1.66255e-23
Olfr460	ENSMUSG00000045514	5.86462	2.51703	1.40575e-25	1.88188e-23
Fam171a2	ENSMUSG00000034685	4.27357	2.69422	1.42642e-25	1.89723e-23
Lnpep	ENSMUSG00000023845	-2.75564	7.73599	1.44733e-25	1.9127e-23
Kbtbd13	ENSMUSG00000054978	8.34703	1.48875	1.71044e-25	2.24601e-23
Sike1	ENSMUSG00000027854	4.3434	9.14415	1.79666e-25	2.3443e-23
Cilp2	ENSMUSG00000044006	6.62143	2.60356	1.9365e-25	2.51087e-23
Tcf15	ENSMUSG00000068079	7.27826	1.72428	2.05776e-25	2.65142e-23
Ccdc85b	ENSMUSG00000095098	2.68092	5.15938	2.35024e-25	3.00947e-23
C87487	ENSMUSG00000117026	6.90716	6.01343	2.37744e-25	3.02552e-23
Tmem87a	ENSMUSG00000033808	-2.40361	4.55159	3.22384e-25	4.07747e-23
Tmem68	ENSMUSG00000028232	-2.94684	3.56798	3.32361e-25	4.17802e-23
ENSMUSG00000120751	ENSMUSG00000120751	10.1103	0.607502	4.21622e-25	5.26195e-23
Nkx2-1	ENSMUSG00000001496	8.17181	0.401386	4.23692e-25	5.26195e-23
Sox21	ENSMUSG00000061517	8.14097	1.39956	4.60691e-25	5.68719e-23
Ttll11	ENSMUSG00000026885	2.72759	4.83768	4.87786e-25	5.98583e-23
Cyp4v3	ENSMUSG00000079057	-2.38598	4.34595	5.51082e-25	6.72255e-23
Ccl28	ENSMUSG00000074715	-2.84619	3.5835	6.05227e-25	7.33962e-23
Vcpip1	ENSMUSG00000045210	-2.32816	5.93734	6.11338e-25	7.37037e-23
Gm14207	ENSMUSG00000074912	5.2549	2.82943	7.91914e-25	9.49192e-23
Ccdc177	ENSMUSG00000062961	7.51786	2.17525	9.07649e-25	1.08162e-22
Zkscan8	ENSMUSG00000063894	-2.38366	5.30943	9.58522e-25	1.13568e-22
Zyg11b	ENSMUSG00000034636	-2.51341	7.64571	1.09382e-24	1.28858e-22
Espn	ENSMUSG00000028943	6.1786	3.13872	1.13442e-24	1.32882e-22
Senp8	ENSMUSG00000051705	-2.57785	3.49377	1.46314e-24	1.70419e-22
Evx1	ENSMUSG00000005503	8.76318	1.09518	1.63723e-24	1.89624e-22
Trim47	ENSMUSG00000020773	2.89394	2.86231	1.75795e-24	2.02469e-22
Olfr145	ENSMUSG00000066748	7.19519	1.50879	1.82702e-24	2.09255e-22
Pnck	ENSMUSG00000002012	3.38447	8.14687	1.85518e-24	2.11306e-22
Wdr47	ENSMUSG00000040389	-2.45469	4.74937	2.59933e-24	2.94438e-22
Foxe3	ENSMUSG00000044518	8.06315	1.31572	2.63253e-24	2.96569e-22
Lamp2	ENSMUSG00000016534	-2.491	7.76343	2.76527e-24	3.09831e-22
Twist1	ENSMUSG00000035799	6.50477	1.57498	2.97343e-24	3.31352e-22
Bcl2l15	ENSMUSG00000044165	6.59188	1.89596	3.22274e-24	3.57205e-22
Hmx3	ENSMUSG00000040148	7.38024	1.29295	4.14922e-24	4.57434e-22
Alg11	ENSMUSG00000063362	-2.49671	4.99293	5.27829e-24	5.78815e-22
Tmem33	ENSMUSG00000037720	-2.89029	5.77976	5.62397e-24	6.13459e-22
Usp29	ENSMUSG00000051527	-2.15761	4.84757	6.15108e-24	6.67424e-22
Prr19	ENSMUSG00000058741	6.67472	1.32705	6.20783e-24	6.70056e-22
Ugt2b34	ENSMUSG00000029260	-2.94132	6.53644	6.4065e-24	6.87898e-22
Rbmxl2	ENSMUSG00000073894	8.87355	1.2807	6.55417e-24	7.00107e-22
Plekha7	ENSMUSG00000045659	4.18505	6.40289	8.46364e-24	8.99414e-22
Abhd13	ENSMUSG00000040396	-2.40912	5.08642	8.52026e-24	9.00788e-22
Selenoi	ENSMUSG00000075703	-2.45199	5.80171	8.77598e-24	9.23089e-22
Tcfl5	ENSMUSG00000038932	6.58608	2.32576	1.00486e-23	1.05158e-21
Ppt1	ENSMUSG00000028657	-2.3516	4.98166	1.22373e-23	1.26776e-21
Foxl2	ENSMUSG00000050397	8.85189	1.79148	1.22031e-23	1.26776e-21
Erap1	ENSMUSG00000021583	-2.58036	6.38302	1.48068e-23	1.52629e-21
Tmem274	ENSMUSG00000087198	5.23498	1.75682	1.56308e-23	1.60321e-21
Irx3	ENSMUSG00000031734	6.51471	1.29631	1.67924e-23	1.71382e-21
ENSMUSG00000120982	ENSMUSG00000120982	5.31219	1.29947	1.73256e-23	1.75953e-21
Jade3	ENSMUSG00000037315	-2.15965	5.9083	2.18369e-23	2.20681e-21
Lhx2	ENSMUSG00000000247	7.7193	0.816911	2.19643e-23	2.20885e-21
Tmem106b	ENSMUSG00000029571	-2.57285	6.58225	2.372e-23	2.37384e-21
Smim30	ENSMUSG00000052419	-2.3645	3.81775	2.40421e-23	2.39445e-21
Rnase4	ENSMUSG00000021876	-2.37322	7.33509	2.51986e-23	2.49757e-21
Hoxa10	ENSMUSG00000000938	7.72145	0.771659	2.72253e-23	2.68554e-21
Zfp9	ENSMUSG00000072623	-2.19829	4.72867	2.92079e-23	2.86738e-21
Scarb2	ENSMUSG00000029426	-2.41575	7.39617	2.962e-23	2.89406e-21
Obscn	ENSMUSG00000061462	4.92361	3.60354	3.14148e-23	3.05494e-21
Galc	ENSMUSG00000021003	-2.24596	4.94131	3.47727e-23	3.36561e-21
Olfr1269	ENSMUSG00000084336	7.35316	0.965433	3.6833e-23	3.54836e-21
Hmcn2	ENSMUSG00000055632	5.39166	2.50706	3.79556e-23	3.6395e-21
Bdh2	ENSMUSG00000028167	6.20438	3.69316	3.97154e-23	3.79061e-21
Prdm13	ENSMUSG00000040478	8.149	0.922504	4.44965e-23	4.2134e-21
Zpld2	ENSMUSG00000073747	7.0247	1.55755	4.47581e-23	4.2134e-21
Mir9-3hg	ENSMUSG00000097023	7.42026	1.56784	4.46249e-23	4.2134e-21
Siae	ENSMUSG00000001942	-2.42939	4.18141	5.24182e-23	4.91206e-21
Nkx2-5	ENSMUSG00000015579	8.06573	1.17227	5.3389e-23	4.98039e-21
Dll3	ENSMUSG00000003436	7.15716	1.7738	5.50673e-23	5.11382e-21
Olfr606	ENSMUSG00000073949	7.61576	1.2184	6.14519e-23	5.68113e-21
Vmn1r43	ENSMUSG00000068231	6.07321	1.13449	6.40258e-23	5.8726e-21
Zfp771	ENSMUSG00000054716	2.39722	5.17054	6.40927e-23	5.8726e-21
Nat8l	ENSMUSG00000048142	5.36541	2.13039	6.50073e-23	5.93004e-21
Usp9x	ENSMUSG00000031010	-2.46333	8.76116	6.66428e-23	6.05245e-21
Igip	ENSMUSG00000110185	-2.80126	4.44556	6.97632e-23	6.30806e-21
Flvcr1	ENSMUSG00000066595	-2.77663	3.52214	7.37212e-23	6.63684e-21
St18	ENSMUSG00000033740	-2.15143	6.46704	8.82583e-23	7.91101e-21
Zmym2	ENSMUSG00000021945	-2.27149	6.05285	1.03744e-22	9.25878e-21
Map3k2	ENSMUSG00000024383	-2.38901	6.56756	1.21e-22	1.07523e-20
Kantr	ENSMUSG00000087403	-2.44924	5.44597	1.32198e-22	1.1697e-20
Slc35a1	ENSMUSG00000028293	-2.44319	3.99141	1.3625e-22	1.2004e-20
Bank1	ENSMUSG00000037922	5.73974	2.0966	1.57535e-22	1.38202e-20
Neurog1	ENSMUSG00000048904	9.85547	0.281265	1.59289e-22	1.39148e-20
Mfsd8	ENSMUSG00000025759	-2.45294	3.96445	1.6184e-22	1.40487e-20
Ccdc47	ENSMUSG00000078622	-2.73046	6.94239	1.62184e-22	1.40487e-20
Rab39b	ENSMUSG00000031202	-2.43341	5.11593	1.82224e-22	1.57186e-20
Zfp60	ENSMUSG00000037640	-2.27837	4.34083	1.90433e-22	1.63582e-20
Vmp1	ENSMUSG00000018171	-2.34799	5.60138	2.02108e-22	1.7289e-20
Nkpd1	ENSMUSG00000060621	4.68514	2.58059	2.03791e-22	1.7361e-20
Ogt	ENSMUSG00000034160	-2.46552	6.32318	2.48924e-22	2.11185e-20
Sema6c	ENSMUSG00000038777	2.61187	3.33087	2.51963e-22	2.12888e-20
Olfr355	ENSMUSG00000075380	7.57313	0.949074	2.81907e-22	2.37216e-20
Ttc39b	ENSMUSG00000038172	-2.34672	6.83743	2.97208e-22	2.49075e-20
Spi1	ENSMUSG00000002111	2.75289	2.90105	3.0368e-22	2.53468e-20
Ccdc63	ENSMUSG00000043036	6.4291	0.668757	3.19325e-22	2.65451e-20
Olfr286	ENSMUSG00000059460	6.97745	1.36142	3.51461e-22	2.90992e-20
Elfn1	ENSMUSG00000048988	6.79644	1.28284	3.67707e-22	3.03226e-20
Prdm12	ENSMUSG00000079466	9.04528	1.34787	3.91886e-22	3.21877e-20
Klhl35	ENSMUSG00000035298	3.96618	3.14474	3.93662e-22	3.22053e-20
Serinc1	ENSMUSG00000019877	-2.76845	7.33649	4.03159e-22	3.28519e-20
Myh11	ENSMUSG00000018830	3.57146	3.71526	4.05341e-22	3.28997e-20
Atad1	ENSMUSG00000013662	-2.44534	6.3238	4.23401e-22	3.42307e-20
Cr1l	ENSMUSG00000016481	-2.91915	5.37454	4.38857e-22	3.53417e-20
Ubr1	ENSMUSG00000027272	-2.12019	6.07391	4.50461e-22	3.6135e-20
Ifi44l	ENSMUSG00000039146	9.70943	0.132197	4.58868e-22	3.66668e-20
Zfp945	ENSMUSG00000059142	-2.54242	4.08353	4.71207e-22	3.75073e-20
mt-Tc	ENSMUSG00000064349	6.29369	2.47121	5.08874e-22	4.03498e-20
Tmx2	ENSMUSG00000050043	-2.73479	4.20388	5.55694e-22	4.38934e-20
Nr2f6	ENSMUSG00000002393	2.29757	4.1981	6.26172e-22	4.90843e-20
Tmx1	ENSMUSG00000021072	-2.53213	5.44593	6.25662e-22	4.90843e-20
Rian	ENSMUSG00000097451	-2.35876	7.68778	6.38519e-22	4.98625e-20
Cuedc1	ENSMUSG00000018378	2.77993	7.16564	6.93169e-22	5.39259e-20
Pou3f3	ENSMUSG00000045515	7.32753	1.90264	6.97355e-22	5.40476e-20
Cyp1b1	ENSMUSG00000024087	5.02808	2.73062	7.05568e-22	5.44794e-20
Olig2	ENSMUSG00000039830	7.04049	1.13049	7.51994e-22	5.78474e-20
Gria3	ENSMUSG00000001986	-2.35094	4.01207	7.651e-22	5.86368e-20
Zfp445	ENSMUSG00000047036	-1.99841	5.44178	8.35742e-22	6.38135e-20
Lamb3	ENSMUSG00000026639	5.05156	3.01584	8.4796e-22	6.45076e-20
Cpne5	ENSMUSG00000024008	5.07702	3.4502	8.89265e-22	6.74011e-20
Tysnd1	ENSMUSG00000020087	2.14361	5.12467	9.23372e-22	6.97298e-20
Hnrnph2	ENSMUSG00000045427	-2.36115	4.26318	9.66329e-22	7.27075e-20
Trappc8	ENSMUSG00000033382	-2.17646	5.99952	1.00635e-21	7.54432e-20
Nefh	ENSMUSG00000020396	2.04408	4.44219	1.03038e-21	7.69649e-20
Asah1	ENSMUSG00000031591	-2.28893	6.79178	1.10835e-21	8.24902e-20
Lbx1	ENSMUSG00000025216	8.46511	1.24837	1.1966e-21	8.8738e-20
Gk	ENSMUSG00000025059	3.59054	4.99193	1.20376e-21	8.89489e-20
Smad6	ENSMUSG00000036867	2.23282	4.23717	1.24337e-21	9.15476e-20
Best2	ENSMUSG00000052819	7.0328	0.906932	1.26083e-21	9.25025e-20
Olfr593	ENSMUSG00000073955	8.97991	0.573049	1.26589e-21	9.25446e-20
Foxg1	ENSMUSG00000020950	8.05619	1.31535	1.2834e-21	9.34932e-20
Gm12290	ENSMUSG00000087622	6.01701	2.93163	1.32558e-21	9.6226e-20
Olfr94	ENSMUSG00000043827	8.53019	0.756317	1.35009e-21	9.76609e-20
Zic1	ENSMUSG00000032368	7.9585	0.704924	1.42174e-21	1.02485e-19
Fktn	ENSMUSG00000028414	-2.36036	5.37055	1.52147e-21	1.09291e-19
Sptbn5	ENSMUSG00000074899	3.20001	2.27669	1.6609e-21	1.18893e-19
C1qtnf4	ENSMUSG00000040794	1.97799	4.58573	1.66956e-21	1.19099e-19
Tmem209	ENSMUSG00000029782	-2.23971	4.73856	1.68982e-21	1.20129e-19
Sytl5	ENSMUSG00000054453	-2.16207	4.68464	1.70081e-21	1.20495e-19
Sec62	ENSMUSG00000027706	-2.31543	6.01549	1.71714e-21	1.21235e-19
Hoxa13	ENSMUSG00000038203	7.58363	1.29335	1.83655e-21	1.29223e-19
Ccnb1ip1	ENSMUSG00000071470	5.69931	1.41767	1.88082e-21	1.31887e-19
Zfp648	ENSMUSG00000066797	9.22819	-0.381692	1.90272e-21	1.32971e-19
Sdc2	ENSMUSG00000022261	-2.0584	4.89543	1.95699e-21	1.36302e-19
Abcd3	ENSMUSG00000028127	-2.60872	6.44414	2.14362e-21	1.48798e-19
Sema3e	ENSMUSG00000063531	-2.41353	3.50956	2.32464e-21	1.60821e-19
Tescl	ENSMUSG00000055826	5.93612	3.65262	2.34249e-21	1.61514e-19
St6gal1	ENSMUSG00000022885	-2.02798	5.09239	2.41883e-21	1.66222e-19
Gm42957	ENSMUSG00000106447	7.01428	4.96662	2.53649e-21	1.73729e-19
Sgpp2	ENSMUSG00000032908	-2.37212	4.46954	2.56644e-21	1.75198e-19
Dsc2	ENSMUSG00000024331	-2.42824	4.02751	2.95264e-21	2.00896e-19
Xpo4	ENSMUSG00000021952	-2.22367	6.12956	3.10302e-21	2.10434e-19
Cd274	ENSMUSG00000016496	-2.50924	4.47277	3.13093e-21	2.1163e-19
Slc35a5	ENSMUSG00000022664	-2.7072	4.85223	3.19243e-21	2.15082e-19
Scai	ENSMUSG00000035236	-2.53101	4.20975	3.41403e-21	2.29263e-19
B020018J22Rik	ENSMUSG00000113189	8.86622	2.13436	3.48422e-21	2.33216e-19
Nkx2-4	ENSMUSG00000054160	6.28637	2.24556	3.51128e-21	2.34267e-19
Selenot	ENSMUSG00000075700	-2.7916	6.93102	3.85249e-21	2.56203e-19
Snrpd3	ENSMUSG00000020180	-2.37874	3.99789	4.22893e-21	2.80333e-19
Pole	ENSMUSG00000007080	4.4762	3.78445	4.38749e-21	2.89912e-19
Cd164	ENSMUSG00000019818	-2.7087	9.78779	4.4221e-21	2.91265e-19
Myom2	ENSMUSG00000031461	9.30325	-0.36297	4.45928e-21	2.92779e-19
Hnrnpf	ENSMUSG00000042079	-2.75259	5.66148	4.6086e-21	3.01622e-19
Tbp	ENSMUSG00000014767	-2.14676	4.0037	4.68695e-21	3.05779e-19
Atf7	ENSMUSG00000099083	-2.01587	5.64324	4.89186e-21	3.18141e-19
Trpv4	ENSMUSG00000014158	4.22404	2.27433	5.00211e-21	3.24288e-19
Gdf7	ENSMUSG00000037660	5.39524	1.25675	5.18881e-21	3.35337e-19
Lrrc73	ENSMUSG00000071073	2.42086	5.21522	5.23292e-21	3.37131e-19
Tasor2	ENSMUSG00000033799	-2.25176	6.60117	5.33478e-21	3.42622e-19
Sapcd2	ENSMUSG00000026955	3.99773	1.9735	5.55226e-21	3.55482e-19
Rgs8	ENSMUSG00000042671	4.24765	1.92377	6.48522e-21	4.13929e-19
Gm266	ENSMUSG00000010529	6.74317	0.998435	7.12857e-21	4.53589e-19
Ehbp1l1	ENSMUSG00000024937	2.1114	3.43571	7.17082e-21	4.54873e-19
Meis1	ENSMUSG00000020160	-2.01046	4.87934	8.39874e-21	5.3113e-19
Ihh	ENSMUSG00000006538	5.4087	1.4815	8.52093e-21	5.37209e-19
Gm609	ENSMUSG00000053182	-2.57587	3.27475	9.06852e-21	5.6999e-19
Scn4b	ENSMUSG00000046480	6.92797	0.276337	9.2014e-21	5.76584e-19
Gabpa	ENSMUSG00000008976	-2.37947	4.52948	9.48586e-21	5.92608e-19
Dmxl2	ENSMUSG00000041268	-2.15837	7.40456	9.64039e-21	6.00442e-19
Pigu	ENSMUSG00000038383	-2.05207	4.78917	9.72437e-21	6.03848e-19
Nufip2	ENSMUSG00000037857	-2.30111	5.9461	9.7881e-21	6.0598e-19
Rad23a	ENSMUSG00000003813	2.86543	7.39153	1.12709e-20	6.95694e-19
Hoxc9	ENSMUSG00000036139	8.41417	0.638981	1.13832e-20	7.00525e-19
a	ENSMUSG00000027596	5.80259	2.60882	1.15136e-20	7.06255e-19
Mynn	ENSMUSG00000037730	-2.09062	4.51835	1.15448e-20	7.06255e-19
Dscaml1	ENSMUSG00000032087	5.42915	1.2005	1.32823e-20	8.1014e-19
Hnrnpr	ENSMUSG00000066037	-1.96516	5.56776	1.40593e-20	8.54506e-19
Tmem168	ENSMUSG00000029569	-2.10349	4.55878	1.40926e-20	8.54506e-19
Prpf39	ENSMUSG00000035597	-2.50103	4.55191	1.43596e-20	8.68145e-19
Rimoc1	ENSMUSG00000041935	-2.23346	6.32182	1.44239e-20	8.69483e-19
Ecel1	ENSMUSG00000026247	4.67621	1.44372	1.49298e-20	8.97355e-19
Npffr1	ENSMUSG00000020090	7.37309	0.767435	1.70406e-20	1.02125e-18
Hook3	ENSMUSG00000037234	-2.08375	6.24317	1.81252e-20	1.0831e-18
Mfap3	ENSMUSG00000020522	-2.02414	5.12282	1.88894e-20	1.1255e-18
Htr2c	ENSMUSG00000041380	9.4045	-0.243478	2.13757e-20	1.26998e-18
Atg9b	ENSMUSG00000038295	4.28551	1.71394	2.17205e-20	1.28675e-18
Wt1os	ENSMUSG00000074987	7.08709	3.46748	2.29933e-20	1.35437e-18
Gm48703	ENSMUSG00000114838	9.70088	0.0618492	2.29532e-20	1.35437e-18
Rb1cc1	ENSMUSG00000025907	-2.103	5.85996	2.35358e-20	1.38238e-18
Cpm	ENSMUSG00000020183	-2.04604	4.56527	2.59542e-20	1.52009e-18
Fgf8	ENSMUSG00000025219	7.51779	0.846064	2.61489e-20	1.52716e-18
Neurog2	ENSMUSG00000027967	7.22999	1.70432	2.70961e-20	1.578e-18
Tmc8	ENSMUSG00000050106	3.5507	1.60055	2.72484e-20	1.5824e-18
Megf9	ENSMUSG00000039270	-2.24288	6.74563	2.91311e-20	1.68698e-18
Yjefn3	ENSMUSG00000048967	4.21177	1.58952	2.98983e-20	1.72657e-18
Cgnl1	ENSMUSG00000032232	2.50919	3.87735	3.18187e-20	1.83233e-18
Ftl1-ps1	ENSMUSG00000062382	2.66238	4.59921	3.20644e-20	1.84134e-18
Podxl2	ENSMUSG00000033152	2.31687	5.24012	3.40226e-20	1.94836e-18
C1ql1	ENSMUSG00000045532	7.48145	1.88204	3.60467e-20	2.05856e-18
Kcnk15	ENSMUSG00000035238	7.89475	0.965176	3.85488e-20	2.19536e-18
Krit1	ENSMUSG00000000600	-2.0489	4.87417	3.92396e-20	2.22855e-18
Gm16185	ENSMUSG00000084911	-3.56389	3.1889	3.95705e-20	2.24117e-18
Ankrd63	ENSMUSG00000078137	6.80273	1.55194	4.06537e-20	2.29621e-18
Impact	ENSMUSG00000024423	-2.2387	6.58239	4.08829e-20	2.30285e-18
Cldn15	ENSMUSG00000001739	4.93323	3.7769	4.20374e-20	2.35501e-18
Cdca5	ENSMUSG00000024791	3.87134	1.39583	4.19787e-20	2.35501e-18
9130024F11Rik	ENSMUSG00000087022	6.49207	0.378554	4.35336e-20	2.43222e-18
Jph2	ENSMUSG00000017817	4.12911	2.10082	4.42832e-20	2.46741e-18
Dbpht2	ENSMUSG00000029878	-2.40766	6.19593	4.6059e-20	2.55944e-18
4932438A13Rik	ENSMUSG00000037270	-2.33384	7.82262	4.98347e-20	2.76181e-18
Klhl28	ENSMUSG00000020948	-2.41835	4.51598	5.34252e-20	2.95285e-18
Chuk	ENSMUSG00000025199	-2.12901	5.82816	5.48652e-20	3.02433e-18
N4bp2l2	ENSMUSG00000029655	-2.05119	5.75912	5.53538e-20	3.04313e-18
Ttc37	ENSMUSG00000033991	-1.97975	5.58932	5.70218e-20	3.12649e-18
Ddx5	ENSMUSG00000020719	-2.10543	8.40299	5.81643e-20	3.18068e-18
Tmem41b	ENSMUSG00000047554	-2.29672	5.08886	5.88572e-20	3.21005e-18
Gm30025	ENSMUSG00000112278	2.64956	2.87394	6.09067e-20	3.31307e-18
Olfr679	ENSMUSG00000096029	8.32142	-0.211461	6.15239e-20	3.33784e-18
Clk4	ENSMUSG00000020385	-2.03916	4.9071	6.29106e-20	3.40411e-18
Pum2	ENSMUSG00000020594	-2.51411	7.62222	6.40597e-20	3.45721e-18
Tmem185a	ENSMUSG00000073139	-2.38419	4.68691	6.47231e-20	3.4839e-18
Fam91a1	ENSMUSG00000037119	-2.30259	6.70043	6.49657e-20	3.48785e-18
Bfsp1	ENSMUSG00000027420	4.00795	2.1528	6.81651e-20	3.65011e-18
Ssbp2	ENSMUSG00000003992	-2.98824	3.6148	6.89823e-20	3.6843e-18
Slc24a4	ENSMUSG00000041771	7.73355	0.324709	7.59916e-20	4.04817e-18
Prdm6	ENSMUSG00000069378	6.93792	1.09325	7.69616e-20	4.08928e-18
Ap3m1	ENSMUSG00000021824	-2.43257	5.58586	8.21369e-20	4.35304e-18
Skor2	ENSMUSG00000091519	7.83535	1.39872	8.48337e-20	4.48444e-18
Mtch2	ENSMUSG00000027282	-2.04511	5.73282	8.64488e-20	4.55813e-18
Nup155	ENSMUSG00000022142	-2.04043	5.00643	8.71992e-20	4.58597e-18
Ddx3x	ENSMUSG00000000787	-2.30118	8.16344	8.81763e-20	4.62556e-18
Hs3st4	ENSMUSG00000078591	9.53834	-0.137172	8.90599e-20	4.66005e-18
Adgrb2	ENSMUSG00000028782	5.67674	1.13978	9.20468e-20	4.80414e-18
Rbm6	ENSMUSG00000032582	-1.8656	5.39705	9.41563e-20	4.90184e-18
Lhx8	ENSMUSG00000096225	7.28059	-0.0695951	9.56933e-20	4.9693e-18
Acvr2a	ENSMUSG00000052155	-2.17075	5.56265	9.74146e-20	5.04598e-18
Zfp729a	ENSMUSG00000021510	-2.18306	4.07628	9.90552e-20	5.1181e-18
Taok1	ENSMUSG00000017291	-2.21356	7.4968	1.00114e-19	5.14701e-18
Pabpc6	ENSMUSG00000046173	9.04996	-0.650579	9.99681e-20	5.14701e-18
Onecut3	ENSMUSG00000045518	6.64684	2.59363	1.03722e-19	5.31923e-18
Mga	ENSMUSG00000033943	-2.04699	7.17527	1.09573e-19	5.59148e-18
Ppp4r3a	ENSMUSG00000041846	-2.03378	5.91377	1.09362e-19	5.59148e-18
Tmem87b	ENSMUSG00000014353	-2.10434	5.39288	1.15747e-19	5.89193e-18
Insyn1	ENSMUSG00000066607	3.08018	3.56297	1.28364e-19	6.5181e-18
Asb2	ENSMUSG00000021200	4.97405	1.45948	1.3375e-19	6.77493e-18
Shisa9	ENSMUSG00000022494	6.88395	0.390918	1.37776e-19	6.96176e-18
Rybp	ENSMUSG00000072872	-2.02293	5.67203	1.4456e-19	7.28666e-18
Hipk1	ENSMUSG00000008730	-2.0596	7.21036	1.46527e-19	7.36781e-18
Jtb	ENSMUSG00000027937	2.84064	5.95562	1.48835e-19	7.46564e-18
Slc17a5	ENSMUSG00000049624	-2.38621	3.6615	1.51406e-19	7.55782e-18
Amigo2	ENSMUSG00000048218	-2.2258	5.64329	1.51205e-19	7.55782e-18
Uncx	ENSMUSG00000029546	7.39328	1.83748	1.5337e-19	7.6374e-18
Hsf2	ENSMUSG00000019878	-2.01529	4.3837	1.56383e-19	7.76865e-18
Zdhhc20	ENSMUSG00000021969	-2.22447	5.4886	1.61166e-19	7.98704e-18
Adgrb1	ENSMUSG00000034730	6.05068	1.59069	1.63491e-19	8.08282e-18
Inhbb	ENSMUSG00000037035	2.15907	5.10521	1.78036e-19	8.77876e-18
Nars2	ENSMUSG00000018995	-2.26704	3.89805	1.7842e-19	8.77876e-18
mt-Atp6	ENSMUSG00000064357	6.66629	9.66932	1.83562e-19	9.01026e-18
Fignl2	ENSMUSG00000095440	2.99411	3.52988	2.04783e-19	1.0028e-17
Grm5	ENSMUSG00000049583	9.49746	-0.17153	2.05904e-19	1.00591e-17
Slc9a6	ENSMUSG00000060681	-2.17186	4.23005	2.08478e-19	1.01607e-17
Tlx1	ENSMUSG00000025215	7.75886	-0.037306	2.31737e-19	1.12677e-17
Epc1	ENSMUSG00000024240	-1.89437	4.93404	2.37226e-19	1.15074e-17
Msh3	ENSMUSG00000014850	3.58475	6.64896	2.40797e-19	1.16532e-17
Foxq1	ENSMUSG00000038415	3.76458	2.01008	2.48722e-19	1.20086e-17
Plch2	ENSMUSG00000029055	5.02452	0.692577	2.55265e-19	1.22957e-17
Gm36445	ENSMUSG00000110393	3.40775	4.4899	2.69922e-19	1.29714e-17
Ints2	ENSMUSG00000018068	-1.9537	4.50884	2.74916e-19	1.31196e-17
Gm34354	ENSMUSG00000114854	6.73162	0.721998	2.74373e-19	1.31196e-17
Mmgt1	ENSMUSG00000061273	-2.18106	4.86969	2.74464e-19	1.31196e-17
Pcsk1n	ENSMUSG00000039278	2.68692	10.7257	3.31192e-19	1.57687e-17
Cnpy1	ENSMUSG00000044681	7.79075	0.0218074	3.49934e-19	1.66227e-17
Degs1	ENSMUSG00000038633	-2.35284	7.56834	3.65326e-19	1.73139e-17
Slc30a1	ENSMUSG00000037434	-1.93234	5.59483	3.69465e-19	1.74586e-17
Nrg2	ENSMUSG00000060275	4.15475	2.97527	3.70072e-19	1.74586e-17
Scand1	ENSMUSG00000046229	2.45025	4.69861	3.89853e-19	1.83498e-17
Bcan	ENSMUSG00000004892	6.0369	0.854697	3.93399e-19	1.84745e-17
Synj2bp	ENSMUSG00000090935	-2.15597	4.38842	4.06952e-19	1.90676e-17
Abhd17a	ENSMUSG00000003346	1.88153	6.01422	4.13889e-19	1.93486e-17
Fzd3	ENSMUSG00000007989	-2.17416	6.33242	4.15841e-19	1.93959e-17
Gm47002	ENSMUSG00000111691	6.98238	3.39427	4.50769e-19	2.09303e-17
Thoc2	ENSMUSG00000037475	-1.9698	6.25037	4.50107e-19	2.09303e-17
Amn	ENSMUSG00000021278	5.59547	1.80495	5.09103e-19	2.35816e-17
Rfx3	ENSMUSG00000040929	-2.11168	5.64373	5.10156e-19	2.35816e-17
2410003L11Rik	ENSMUSG00000085860	5.6782	0.53525	5.15396e-19	2.37705e-17
Rhbdd1	ENSMUSG00000026142	-2.30088	6.45821	5.18623e-19	2.38659e-17
Ier5l	ENSMUSG00000089762	3.23043	2.9887	5.34693e-19	2.45506e-17
Fbxo3	ENSMUSG00000027180	-2.02113	6.06628	6.14568e-19	2.81006e-17
Zfp420	ENSMUSG00000058402	-2.25565	3.25005	6.14734e-19	2.81006e-17
Klf14	ENSMUSG00000073209	8.18473	1.02184	6.19315e-19	2.82473e-17
F930017D23Rik	ENSMUSG00000075184	6.07723	0.793576	6.23993e-19	2.83979e-17
Zc3h12c	ENSMUSG00000035164	-1.94773	4.85283	6.72894e-19	3.05559e-17
Fbll1	ENSMUSG00000051062	7.47656	0.882225	6.83679e-19	3.09774e-17
Tbr1	ENSMUSG00000035033	4.97245	2.4315	7.03298e-19	3.17269e-17
AI506816	ENSMUSG00000105987	-2.13488	4.08396	7.02856e-19	3.17269e-17
Cnn3	ENSMUSG00000053931	-2.25174	6.25032	7.33479e-19	3.30162e-17
Atp7a	ENSMUSG00000033792	-2.34082	6.09362	7.39131e-19	3.31981e-17
Cnot1	ENSMUSG00000036550	-2.05784	7.51958	7.42406e-19	3.32727e-17
Ctso	ENSMUSG00000028015	-2.13179	5.94848	7.48661e-19	3.34803e-17
Yipf6	ENSMUSG00000047694	-2.22114	6.12687	7.90313e-19	3.52664e-17
Epop	ENSMUSG00000043439	5.67233	1.42301	7.95876e-19	3.5438e-17
Zbtb37	ENSMUSG00000043467	-2.04212	5.16962	8.19371e-19	3.64055e-17
Gm20546	ENSMUSG00000092392	2.81885	2.4984	8.28215e-19	3.67193e-17
Otud1	ENSMUSG00000043415	2.14067	3.30519	8.49348e-19	3.75754e-17
Gm1043	ENSMUSG00000117286	1.91281	4.81184	8.56698e-19	3.78195e-17
mt-Co3	ENSMUSG00000064358	6.68491	10.6258	8.78952e-19	3.87189e-17
Mid2	ENSMUSG00000000266	-2.22309	5.32918	9.05246e-19	3.97922e-17
Kifc1	ENSMUSG00000079553	3.04486	1.85316	9.0829e-19	3.98411e-17
Dhx36	ENSMUSG00000027770	-2.3439	5.83267	9.25246e-19	4.04129e-17
Gm52992	ENSMUSG00000118519	6.39893	0.361793	9.24e-19	4.04129e-17
Gpr85	ENSMUSG00000048216	-1.95353	4.03981	9.29381e-19	4.05076e-17
Plekho1	ENSMUSG00000015745	1.88577	3.81034	9.37001e-19	4.07536e-17
Npat	ENSMUSG00000033054	-2.32295	5.21945	9.53049e-19	4.13643e-17
Magt1	ENSMUSG00000031232	-2.52834	7.17545	1.02628e-18	4.44493e-17
Ucn	ENSMUSG00000038676	8.20318	0.387776	1.06325e-18	4.59537e-17
Tmem39a	ENSMUSG00000002845	-2.03692	5.2651	1.11109e-18	4.7921e-17
Palm3	ENSMUSG00000047986	7.75498	-0.12948	1.1487e-18	4.94395e-17
Ahctf1	ENSMUSG00000026491	-1.9255	6.13187	1.15464e-18	4.95918e-17
Donson	ENSMUSG00000022960	3.21922	5.60078	1.27437e-18	5.46204e-17
Neurod2	ENSMUSG00000038255	6.90245	1.56396	1.29514e-18	5.53953e-17
Spcs2	ENSMUSG00000035227	-2.56533	6.5282	1.31051e-18	5.59368e-17
Cxcl12	ENSMUSG00000061353	2.60016	2.65067	1.31426e-18	5.59809e-17
Stag1	ENSMUSG00000037286	-1.88648	5.56867	1.33082e-18	5.6453e-17
Zfta	ENSMUSG00000053080	1.89039	5.3675	1.33027e-18	5.6453e-17
mt-Te	ENSMUSG00000064369	7.37593	1.33986	1.35824e-18	5.74979e-17
Pax2	ENSMUSG00000004231	5.94859	0.782811	1.36762e-18	5.77765e-17
Polr2b	ENSMUSG00000029250	-1.93007	5.87397	1.396e-18	5.88548e-17
Vmn1r207	ENSMUSG00000084136	9.51087	-0.155788	1.42929e-18	6.01353e-17
A330043C09Rik	ENSMUSG00000086044	6.13935	3.20357	1.47098e-18	6.17631e-17
Tmx4	ENSMUSG00000034723	-2.42144	6.96823	1.48839e-18	6.23673e-17
1700056E22Rik	ENSMUSG00000044854	3.01958	2.3566	1.53746e-18	6.42927e-17
Hmgcr	ENSMUSG00000021670	-2.28307	6.09353	1.71441e-18	7.15471e-17
Otp	ENSMUSG00000021685	8.23951	0.520327	1.7208e-18	7.16689e-17
Frk	ENSMUSG00000019779	-2.2994	3.76768	1.89317e-18	7.86887e-17
Rasgrp2	ENSMUSG00000032946	4.79306	1.6562	1.98181e-18	8.22073e-17
Pnpt1	ENSMUSG00000020464	-2.24747	3.75579	2.05252e-18	8.49696e-17
Gcnt4	ENSMUSG00000091387	-2.24749	3.65588	2.11381e-18	8.73314e-17
C9orf72	ENSMUSG00000028300	-1.96146	5.09417	2.14131e-18	8.82906e-17
Flg	ENSMUSG00000102439	6.56943	0.396011	2.26725e-18	9.32966e-17
Sp4	ENSMUSG00000025323	-2.38056	4.87428	2.32565e-18	9.55093e-17
Scrt2	ENSMUSG00000060257	3.45406	2.18174	2.38092e-18	9.74646e-17
Fam98a	ENSMUSG00000002017	-1.86079	4.79796	2.38272e-18	9.74646e-17
Phox2a	ENSMUSG00000007946	5.53232	0.941499	2.39913e-18	9.79413e-17
Trappc13	ENSMUSG00000021711	-2.14097	4.4234	2.43165e-18	9.9073e-17
Chic1	ENSMUSG00000031327	-2.17998	7.55955	2.48233e-18	1.00938e-16
Slc26a2	ENSMUSG00000034320	-1.99474	4.03754	2.49338e-18	1.01188e-16
Rdh8	ENSMUSG00000053773	7.24547	0.741908	2.56853e-18	1.04033e-16
Orc3	ENSMUSG00000040044	-2.08377	5.44154	2.62283e-18	1.06024e-16
Pacc1	ENSMUSG00000026627	-2.61988	6.41953	2.66249e-18	1.07417e-16
Cpeb4	ENSMUSG00000020300	-2.18523	6.93542	2.7432e-18	1.10342e-16
Pou4f3	ENSMUSG00000024497	8.72144	0.221948	2.74572e-18	1.10342e-16
Pcm1	ENSMUSG00000031592	-2.1083	7.21804	2.78109e-18	1.11547e-16
Tbc1d23	ENSMUSG00000022749	-1.87637	4.88451	2.79075e-18	1.11717e-16
Zfp84	ENSMUSG00000046185	-2.14365	4.12184	2.79927e-18	1.11841e-16
Gpr88	ENSMUSG00000068696	5.77036	0.488197	2.92718e-18	1.16725e-16
Sacm1l	ENSMUSG00000025240	-2.15106	5.10278	2.93589e-18	1.16846e-16
Tmem245	ENSMUSG00000055296	-2.0626	7.2849	3.17005e-18	1.25923e-16
Nol11	ENSMUSG00000018433	-2.00632	4.59168	3.23444e-18	1.28233e-16
Pcyox1	ENSMUSG00000029998	-2.21269	4.9482	3.32419e-18	1.31538e-16
Il6st	ENSMUSG00000021756	-2.24728	7.81246	3.51838e-18	1.38956e-16
Col5a1	ENSMUSG00000026837	2.70597	3.09963	3.56864e-18	1.40671e-16
Ranbp2	ENSMUSG00000003226	-2.16919	7.82131	3.62818e-18	1.42746e-16
Dmxl1	ENSMUSG00000037416	-1.97638	6.99055	3.98465e-18	1.56471e-16
Kbtbd2	ENSMUSG00000059486	-2.41927	5.56509	4.02174e-18	1.57628e-16
Dock2	ENSMUSG00000020143	2.33298	3.30884	4.17923e-18	1.6349e-16
Cfap97	ENSMUSG00000031631	-2.29097	4.98803	4.2123e-18	1.64471e-16
Ptprj	ENSMUSG00000025314	-2.13983	6.78482	4.37631e-18	1.70552e-16
Tunar	ENSMUSG00000097929	5.63197	0.803488	4.44351e-18	1.72844e-16
Barx1	ENSMUSG00000021381	7.8712	0.00450245	4.74577e-18	1.84254e-16
Steap2	ENSMUSG00000015653	-2.28251	6.35379	4.91608e-18	1.90507e-16
Grid1	ENSMUSG00000041078	3.77365	2.23977	5.06163e-18	1.9578e-16
Pdik1l	ENSMUSG00000050890	-1.97343	4.3476	5.07558e-18	1.95952e-16
Galk2	ENSMUSG00000027207	-1.90588	4.38804	5.56484e-18	2.14439e-16
Neto1	ENSMUSG00000050321	7.53011	0.132895	5.62549e-18	2.16371e-16
Sspo	ENSMUSG00000029797	2.27761	3.48245	5.76153e-18	2.21191e-16
Mat2a	ENSMUSG00000053907	-2.30085	5.01393	6.04485e-18	2.31637e-16
Med13	ENSMUSG00000034297	-2.08904	7.23753	6.27719e-18	2.40094e-16
Gjd3	ENSMUSG00000047197	5.1457	2.00613	6.4787e-18	2.47342e-16
Frat2	ENSMUSG00000047604	5.02939	1.66448	6.4957e-18	2.47533e-16
Atr	ENSMUSG00000032409	-2.06947	5.16283	6.52819e-18	2.48312e-16
Ercc6l2	ENSMUSG00000021470	-1.90393	5.8926	6.59534e-18	2.50404e-16
Phf6	ENSMUSG00000025626	-2.17627	4.43475	6.62456e-18	2.51051e-16
Adamtsl3	ENSMUSG00000070469	7.32508	-0.524585	6.75564e-18	2.55549e-16
Clcn4	ENSMUSG00000000605	-2.00125	5.29695	6.7819e-18	2.56073e-16
Maf	ENSMUSG00000055435	3.49731	3.3623	6.83618e-18	2.5765e-16
Chordc1	ENSMUSG00000001774	-2.08199	5.17875	6.89798e-18	2.59151e-16
Kctd12b	ENSMUSG00000041633	-2.34365	4.76094	6.90115e-18	2.59151e-16
Grm4	ENSMUSG00000063239	4.18898	2.24427	6.93786e-18	2.60056e-16
Kcp	ENSMUSG00000059022	4.28092	1.16568	7.01002e-18	2.62284e-16
Eomes	ENSMUSG00000032446	7.69382	0.30901	7.89266e-18	2.94774e-16
Tfap2e	ENSMUSG00000042477	5.84642	1.59885	7.90736e-18	2.94789e-16
Nfkbil1	ENSMUSG00000042419	2.56679	3.39456	8.11166e-18	3.01859e-16
Skp2	ENSMUSG00000054115	3.94322	4.87274	8.22158e-18	3.05398e-16
Zfp317	ENSMUSG00000057551	-1.8224	4.50411	8.24314e-18	3.05649e-16
Clk1	ENSMUSG00000026034	-2.50685	5.21282	9.11712e-18	3.37448e-16
Alg10b	ENSMUSG00000075470	-2.32421	6.4233	9.28555e-18	3.43066e-16
Kcng1	ENSMUSG00000074575	6.21618	1.61329	9.82709e-18	3.62424e-16
Nbeal1	ENSMUSG00000073664	-2.15505	6.63688	1.03313e-17	3.8034e-16
Slc22a3	ENSMUSG00000023828	7.57417	1.04347	1.08358e-17	3.982e-16
Fam135a	ENSMUSG00000026153	-2.35902	8.24776	1.13802e-17	4.17463e-16
Glb1l2	ENSMUSG00000036395	-2.2164	4.79129	1.1556e-17	4.23158e-16
Stxbp5l	ENSMUSG00000022829	-1.91944	5.88086	1.20541e-17	4.40615e-16
Hoxd11	ENSMUSG00000042499	8.55449	0.0607099	1.23994e-17	4.52434e-16
Nudt7	ENSMUSG00000031767	-1.82976	5.29092	1.26745e-17	4.61656e-16
Ate1	ENSMUSG00000030850	-2.08522	5.99245	1.29072e-17	4.68853e-16
Ocln	ENSMUSG00000021638	-2.35644	4.10626	1.29176e-17	4.68853e-16
Lcorl	ENSMUSG00000015882	-1.84771	5.64256	1.34329e-17	4.86164e-16
Zfp322a	ENSMUSG00000046351	-2.61933	3.46628	1.34417e-17	4.86164e-16
Zfp157	ENSMUSG00000036898	-2.15426	3.61533	1.3799e-17	4.98215e-16
Gm49544	ENSMUSG00000116262	4.32855	0.556849	1.4168e-17	5.09852e-16
Gm10785	ENSMUSG00000085169	3.12473	3.71632	1.41708e-17	5.09852e-16
Kcnmb2	ENSMUSG00000037610	-1.95028	4.80199	1.44802e-17	5.19173e-16
Atm	ENSMUSG00000034218	-1.96211	6.29727	1.44598e-17	5.19173e-16
Peg13	ENSMUSG00000106847	-2.19143	5.5919	1.54505e-17	5.52997e-16
Asb18	ENSMUSG00000067081	5.70187	1.18895	1.59385e-17	5.69478e-16
Ncapd3	ENSMUSG00000035024	-1.90118	4.56489	1.60652e-17	5.73012e-16
Ube2uos	ENSMUSG00000085871	8.57685	-1.18659	1.63688e-17	5.82831e-16
Ttll7	ENSMUSG00000036745	-2.02594	6.73439	1.7127e-17	6.08778e-16
Stag2	ENSMUSG00000025862	-2.1091	6.48769	1.82834e-17	6.48761e-16
2010315B03Rik	ENSMUSG00000074829	-2.48937	2.96081	1.834e-17	6.49654e-16
Gm48350	ENSMUSG00000114014	5.70144	6.63149	1.86303e-17	6.58802e-16
Gm44626	ENSMUSG00000109371	5.50376	2.68806	1.89683e-17	6.69608e-16
Matn4	ENSMUSG00000016995	7.05072	1.4769	1.95945e-17	6.90532e-16
Hlx	ENSMUSG00000039377	2.32782	3.10956	1.9675e-17	6.91005e-16
Cdr1os	ENSMUSG00000071753	4.99324	6.64106	1.96438e-17	6.91005e-16
Tdrd9	ENSMUSG00000054003	7.66801	-0.163558	2.01711e-17	7.07223e-16
Arhgap20	ENSMUSG00000053199	4.90967	1.98199	2.06839e-17	7.23971e-16
Gm28977	ENSMUSG00000099436	6.97292	-0.173265	2.11157e-17	7.37831e-16
Tbc1d8b	ENSMUSG00000042473	-1.85477	5.43792	2.13601e-17	7.4511e-16
Gmps	ENSMUSG00000027823	-2.06266	6.23768	2.14652e-17	7.47511e-16
Msx2	ENSMUSG00000021469	8.71323	-1.08122	2.27905e-17	7.92324e-16
Fem1b	ENSMUSG00000032244	-2.01771	6.99838	2.38759e-17	8.28664e-16
Kcnc1	ENSMUSG00000058975	2.56493	2.94427	2.40882e-17	8.34626e-16
Wdr75	ENSMUSG00000025995	-1.85081	5.33032	2.43427e-17	8.42029e-16
Hpn	ENSMUSG00000001249	4.34233	2.55821	2.44624e-17	8.44751e-16
ENSMUSG00000120720	ENSMUSG00000120720	8.39686	-1.27552	2.53887e-17	8.73812e-16
Sptbn4	ENSMUSG00000011751	2.26593	7.25816	2.53543e-17	8.73812e-16
Scn5a	ENSMUSG00000032511	5.69378	0.996284	2.60164e-17	8.93923e-16
Aga	ENSMUSG00000031521	-1.97427	4.42702	2.61102e-17	8.95653e-16
Il1r1	ENSMUSG00000026072	-2.1869	8.08015	2.62043e-17	8.97387e-16
Rin3	ENSMUSG00000044456	2.0262	3.31084	2.71371e-17	9.27793e-16
Chadl	ENSMUSG00000063765	2.85906	2.50455	2.81709e-17	9.61418e-16
Klhl15	ENSMUSG00000043929	-2.04446	4.61853	2.82139e-17	9.61418e-16
Nes	ENSMUSG00000004891	2.23826	3.97463	2.82962e-17	9.62632e-16
Notumos	ENSMUSG00000053613	7.4022	0.342468	2.85787e-17	9.70639e-16
Ehf	ENSMUSG00000012350	-2.06996	4.15045	2.87039e-17	9.7329e-16
Nyx	ENSMUSG00000051228	4.53259	1.25726	2.90906e-17	9.84783e-16
Kcns3	ENSMUSG00000043673	4.5601	-0.0389108	2.93414e-17	9.91644e-16
Kdm4c	ENSMUSG00000028397	-1.74985	5.42606	2.94516e-17	9.93737e-16
Utp15	ENSMUSG00000041747	-1.92012	4.87062	3.0368e-17	1.02298e-15
Fam216a	ENSMUSG00000029463	-2.12373	3.37498	3.12219e-17	1.05004e-15
P4ha1	ENSMUSG00000019916	-1.97643	5.35754	3.17725e-17	1.06681e-15
Vezf1	ENSMUSG00000018377	-1.9409	6.47048	3.25567e-17	1.09136e-15
Rtn4rl2	ENSMUSG00000050896	4.18342	1.16839	3.30079e-17	1.10469e-15
Gm13425	ENSMUSG00000085224	7.24632	0.841084	3.33723e-17	1.11508e-15
Nipal2	ENSMUSG00000038879	-2.29222	5.20517	3.36047e-17	1.12103e-15
Chrna4	ENSMUSG00000027577	5.42491	1.96554	3.38146e-17	1.12621e-15
Tet2	ENSMUSG00000040943	-1.82281	5.74971	3.42398e-17	1.13853e-15
Cdh2	ENSMUSG00000024304	-1.93653	6.5085	3.4593e-17	1.14842e-15
Tpp1	ENSMUSG00000030894	-1.91948	6.37008	3.71572e-17	1.23156e-15
Gk2	ENSMUSG00000050553	7.06183	-0.0744114	3.72959e-17	1.23418e-15
Mmut	ENSMUSG00000023921	-2.00865	4.79619	3.79214e-17	1.25286e-15
Dnajb9	ENSMUSG00000014905	-2.39829	7.94266	3.85562e-17	1.2718e-15
Vps37a	ENSMUSG00000031600	-2.10008	7.31943	4.00846e-17	1.3201e-15
Snx20	ENSMUSG00000031662	3.68219	2.39883	4.02517e-17	1.32349e-15
Lpp	ENSMUSG00000033306	-2.07559	7.77665	4.06055e-17	1.333e-15
S1pr4	ENSMUSG00000044199	4.65759	1.04762	4.19277e-17	1.37203e-15
Slc38a4	ENSMUSG00000022464	-2.14315	6.59823	4.18983e-17	1.37203e-15
Fastkd2	ENSMUSG00000025962	-1.9569	4.19474	4.27774e-17	1.39762e-15
Olfr447	ENSMUSG00000045708	9.27209	-0.392938	4.30966e-17	1.40411e-15
4930402F11Rik	ENSMUSG00000108885	7.70317	0.438485	4.31122e-17	1.40411e-15
Fgl2	ENSMUSG00000039899	-2.29118	5.58154	4.46783e-17	1.45282e-15
Ssr1	ENSMUSG00000021427	-2.05625	7.75106	4.54157e-17	1.47447e-15
Ocrl	ENSMUSG00000001173	-1.87452	6.40392	4.66242e-17	1.51133e-15
Irx3os	ENSMUSG00000046413	8.18508	-0.349821	4.7476e-17	1.53652e-15
Gjc2	ENSMUSG00000043448	6.05523	1.52433	4.81164e-17	1.55481e-15
Carmil2	ENSMUSG00000050357	2.20337	3.94739	4.9988e-17	1.61276e-15
Carlr	ENSMUSG00000097638	6.86716	0.487734	5.17543e-17	1.66714e-15
Fgf3	ENSMUSG00000031074	9.1147	-0.663142	5.20952e-17	1.6755e-15
Bag4	ENSMUSG00000037316	-2.12167	4.47517	5.39948e-17	1.73389e-15
Gm42738	ENSMUSG00000107219	6.16643	0.154922	5.42008e-17	1.7378e-15
Gal3st3	ENSMUSG00000047658	5.55717	0.779963	5.58553e-17	1.78806e-15
Zfp955b	ENSMUSG00000096910	-2.39134	3.13991	5.59806e-17	1.7893e-15
Phldb1	ENSMUSG00000048537	1.9429	4.5127	5.69616e-17	1.81783e-15
Psd2	ENSMUSG00000024347	3.88258	0.940543	5.79819e-17	1.84753e-15
Scfd1	ENSMUSG00000020952	-2.04753	6.32866	5.87825e-17	1.87015e-15
Zfr	ENSMUSG00000022201	-2.16292	7.40453	6.04267e-17	1.9195e-15
Gsc2	ENSMUSG00000022738	7.12329	0.361712	6.08573e-17	1.93021e-15
Dact3	ENSMUSG00000078794	1.99613	4.017	6.2317e-17	1.97347e-15
Tafa4	ENSMUSG00000046500	5.38655	0.968041	6.73219e-17	2.1287e-15
Mki67	ENSMUSG00000031004	2.0038	3.19694	6.9859e-17	2.20553e-15
Atl2	ENSMUSG00000059811	-1.96549	5.14783	7.01665e-17	2.21185e-15
4930565N06Rik	ENSMUSG00000084834	-4.33731	2.3454	7.24011e-17	2.27881e-15
Zbtb20	ENSMUSG00000022708	-1.93073	8.81252	7.40033e-17	2.32569e-15
Vps13a	ENSMUSG00000046230	-2.23759	6.4987	7.46076e-17	2.34111e-15
Gm9970	ENSMUSG00000055424	4.30386	0.602507	7.76785e-17	2.43377e-15
Tll1	ENSMUSG00000053626	4.76356	3.47755	7.90929e-17	2.47432e-15
Cep170	ENSMUSG00000057335	-1.8508	6.45351	8.07615e-17	2.51888e-15
4632404H12Rik	ENSMUSG00000042579	-2.01218	4.18967	8.07251e-17	2.51888e-15
Tbc1d19	ENSMUSG00000039178	-1.80728	4.52855	8.13168e-17	2.53237e-15
Sppl2a	ENSMUSG00000027366	-2.09056	5.74228	8.17219e-17	2.54114e-15
Sphk1	ENSMUSG00000061878	3.73058	2.76755	8.2256e-17	2.5539e-15
Fsd1l	ENSMUSG00000054752	-2.31637	4.63375	8.29233e-17	2.57075e-15
Crocc2	ENSMUSG00000084989	6.14338	0.657896	8.48569e-17	2.62674e-15
Asxl2	ENSMUSG00000037486	-1.84913	6.456	8.68639e-17	2.68484e-15
Ctnnd1	ENSMUSG00000034101	-1.82627	4.32396	8.85439e-17	2.72858e-15
2900079G21Rik	ENSMUSG00000087038	9.25293	-0.529512	8.85107e-17	2.72858e-15
Mapk1ip1	ENSMUSG00000041775	-1.7835	4.03236	8.95347e-17	2.755e-15
Impa1	ENSMUSG00000027531	-1.93034	4.84919	9.69322e-17	2.97817e-15
Gsx1	ENSMUSG00000053129	6.7894	0.0617332	9.71621e-17	2.9808e-15
Tia1	ENSMUSG00000071337	-2.03463	4.76485	9.85813e-17	3.01536e-15
Adam11	ENSMUSG00000020926	4.54666	1.13311	9.85052e-17	3.01536e-15
Mpv17	ENSMUSG00000107283	-2.08794	4.03369	9.90956e-17	3.02361e-15
Tbx1	ENSMUSG00000009097	3.18286	2.98141	9.91445e-17	3.02361e-15
Begain	ENSMUSG00000040867	4.77676	2.28623	1.00088e-16	3.04789e-15
Cert1	ENSMUSG00000021669	-2.15877	6.21671	1.05038e-16	3.19391e-15
Ebpl	ENSMUSG00000021928	2.22009	4.77511	1.08032e-16	3.28009e-15
Zfp442	ENSMUSG00000068130	-4.18781	1.55355	1.08855e-16	3.30022e-15
Pik3c2a	ENSMUSG00000030660	-2.10627	6.53214	1.12057e-16	3.39231e-15
Xpo7	ENSMUSG00000022100	-1.94073	6.69455	1.19296e-16	3.60618e-15
Ap5m1	ENSMUSG00000036291	-2.36252	4.56215	1.20477e-16	3.63652e-15
Lifr	ENSMUSG00000054263	-2.05836	6.49821	1.28389e-16	3.86969e-15
Bicd1	ENSMUSG00000003452	-1.82884	6.10689	1.29163e-16	3.88735e-15
Tgfbr1	ENSMUSG00000007613	-2.31819	5.95016	1.31792e-16	3.96068e-15
Zbtb11	ENSMUSG00000022601	-1.81443	5.0389	1.35665e-16	4.07112e-15
Ube2d2b	ENSMUSG00000063447	3.47411	2.41207	1.36951e-16	4.10375e-15
Jagn1	ENSMUSG00000051256	-2.00386	5.20817	1.39271e-16	4.1672e-15
Prnp	ENSMUSG00000079037	-2.17384	7.94946	1.41779e-16	4.23611e-15
Pikfyve	ENSMUSG00000025949	-1.84222	6.35167	1.42536e-16	4.25257e-15
Gm10505	ENSMUSG00000073430	5.99109	0.477599	1.43381e-16	4.27159e-15
1810008I18Rik	ENSMUSG00000100094	-1.98112	5.83139	1.43748e-16	4.27635e-15
Trim23	ENSMUSG00000021712	-2.1582	4.54315	1.45687e-16	4.3278e-15
Aldoart2	ENSMUSG00000063129	3.63522	2.14497	1.47257e-16	4.36812e-15
Slitrk2	ENSMUSG00000036790	7.4978	-0.0174992	1.50918e-16	4.47029e-15
Stard4	ENSMUSG00000024378	-2.52546	3.42629	1.54004e-16	4.55517e-15
Pggt1b	ENSMUSG00000024477	-1.85077	5.12561	1.58142e-16	4.67085e-15
Gtf2a1	ENSMUSG00000020962	-2.07168	6.40284	1.58491e-16	4.67447e-15
Hacd3	ENSMUSG00000033629	-1.85607	5.25255	1.60379e-16	4.7234e-15
Gfpt1	ENSMUSG00000029992	-2.05502	8.62292	1.62495e-16	4.77888e-15
Elovl6	ENSMUSG00000041220	-2.15735	4.93164	1.65986e-16	4.8746e-15
Zcchc7	ENSMUSG00000035649	-1.82129	5.09294	1.67618e-16	4.91553e-15
Cacng6	ENSMUSG00000078815	5.68842	0.594108	1.68907e-16	4.93996e-15
Slc8a3	ENSMUSG00000079055	4.67234	0.688129	1.68931e-16	4.93996e-15
Nalcn	ENSMUSG00000000197	-1.89161	5.49493	1.73449e-16	5.06492e-15
Ace2	ENSMUSG00000015405	-2.67125	4.66162	1.75529e-16	5.11838e-15
Sall3	ENSMUSG00000024565	6.91501	0.652035	1.77913e-16	5.18058e-15
Iqgap3	ENSMUSG00000028068	3.58248	1.5252	1.78256e-16	5.18324e-15
Usp45	ENSMUSG00000040455	-1.93994	5.76095	1.79464e-16	5.21101e-15
Ermp1	ENSMUSG00000046324	-1.89618	4.68667	1.90299e-16	5.51788e-15
Cacna1s	ENSMUSG00000026407	6.44105	0.440109	1.91612e-16	5.54813e-15
Zfp40	ENSMUSG00000002617	-2.75625	2.64156	2.00966e-16	5.81081e-15
Fgf4	ENSMUSG00000050917	9.24518	-0.527447	2.04496e-16	5.9046e-15
Shh	ENSMUSG00000002633	8.02697	0.68225	2.07167e-16	5.97336e-15
Zfp950	ENSMUSG00000074733	-2.5437	4.58256	2.12703e-16	6.12441e-15
Slc32a1	ENSMUSG00000037771	7.05887	1.12504	2.20058e-16	6.31854e-15
Elovl5	ENSMUSG00000032349	-2.01584	6.44321	2.19981e-16	6.31854e-15
Zkscan1	ENSMUSG00000029729	-1.86038	6.26915	2.20775e-16	6.33031e-15
Vps13b	ENSMUSG00000037646	-2.16422	7.44607	2.28669e-16	6.54756e-15
Pax7	ENSMUSG00000028736	7.74056	-0.166812	2.32247e-16	6.64078e-15
Nkx2-9	ENSMUSG00000058669	6.10184	0.490197	2.33553e-16	6.66889e-15
Epha10	ENSMUSG00000028876	5.62137	1.9022	2.45121e-16	6.9895e-15
Ripk1	ENSMUSG00000021408	-1.79751	5.06066	2.49394e-16	7.10152e-15
Pak3	ENSMUSG00000031284	-2.0047	6.40259	2.56765e-16	7.30134e-15
Dnajb14	ENSMUSG00000074212	-1.97434	6.66317	2.57938e-16	7.31452e-15
Eif2ak2	ENSMUSG00000024079	-2.19877	4.22144	2.5782e-16	7.31452e-15
Abcc6	ENSMUSG00000030834	5.59609	0.670925	2.67184e-16	7.56629e-15
Slc35g2	ENSMUSG00000070287	-1.84997	4.6907	2.68208e-16	7.58487e-15
Tmdd1	ENSMUSG00000113558	7.16391	1.07444	2.72919e-16	7.70754e-15
Lmtk3	ENSMUSG00000062044	2.86545	6.51584	2.76527e-16	7.79875e-15
Zbtb6	ENSMUSG00000066798	-2.25026	4.73603	2.80822e-16	7.90905e-15
Uprt	ENSMUSG00000073016	-2.22666	3.90401	2.8412e-16	7.99101e-15
ENSMUSG00000120479	ENSMUSG00000120479	7.66958	-0.929835	2.91307e-16	8.182e-15
Hoxa2	ENSMUSG00000014704	5.49424	0.134003	2.91857e-16	8.1863e-15
Slc30a5	ENSMUSG00000021629	-1.85427	5.59602	2.93045e-16	8.20846e-15
Slco2b1	ENSMUSG00000030737	3.30565	3.71088	3.17167e-16	8.87208e-15
Flnc	ENSMUSG00000068699	3.38271	2.20345	3.29408e-16	9.2003e-15
Slc5a3	ENSMUSG00000089774	-1.89007	4.6903	3.29794e-16	9.2003e-15
Zfp81	ENSMUSG00000003929	-2.25891	3.55818	3.31381e-16	9.2321e-15
Pot1b	ENSMUSG00000024174	-2.61873	2.60661	3.32458e-16	9.24959e-15
Cacna2d1	ENSMUSG00000040118	-2.09829	7.19339	3.34308e-16	9.28853e-15
Thoc1	ENSMUSG00000024287	-1.99634	4.13392	3.36736e-16	9.3434e-15
Zfpm1	ENSMUSG00000049577	1.81119	4.40503	3.41391e-16	9.45984e-15
Hgsnat	ENSMUSG00000037260	-1.72478	4.9017	3.51443e-16	9.72531e-15
Trpm7	ENSMUSG00000027365	-2.02069	5.8366	3.53752e-16	9.77607e-15
Birc6	ENSMUSG00000024073	-2.01359	7.987	3.61447e-16	9.97537e-15
Srcin1	ENSMUSG00000038453	4.29395	2.48089	3.6601e-16	1.00782e-14
Cog5	ENSMUSG00000035933	-2.007	5.14995	3.66314e-16	1.00782e-14
Slc8a1	ENSMUSG00000054640	-1.93282	6.65855	3.66639e-16	1.00782e-14
Zfp451	ENSMUSG00000042197	-1.89351	5.97682	3.6803e-16	1.01029e-14
Armc10	ENSMUSG00000038525	-1.77739	5.38895	3.68754e-16	1.01094e-14
Mettl4	ENSMUSG00000055660	-2.25621	5.11399	3.7482e-16	1.0262e-14
Evx2	ENSMUSG00000001815	8.27498	1.86237	3.77984e-16	1.03349e-14
Col2a1	ENSMUSG00000022483	4.19264	1.74196	3.80867e-16	1.03999e-14
Htr4	ENSMUSG00000026322	6.18559	-0.906264	3.83275e-16	1.04519e-14
Psme4	ENSMUSG00000040850	-1.90761	6.95216	3.84847e-16	1.04809e-14
Nhlh2	ENSMUSG00000048540	7.49364	-0.502121	3.93846e-16	1.07118e-14
Myod1	ENSMUSG00000009471	7.02311	0.962726	4.01e-16	1.0892e-14
Gpr89	ENSMUSG00000028096	-2.01376	4.47847	4.05329e-16	1.09951e-14
Hs3st3a1	ENSMUSG00000047759	6.89419	0.0178654	4.17679e-16	1.13152e-14
Gp5	ENSMUSG00000047953	2.40514	2.36046	4.26742e-16	1.15456e-14
Met	ENSMUSG00000009376	-1.73684	5.85737	4.32182e-16	1.16774e-14
Pcdh15	ENSMUSG00000052613	-1.82363	4.34038	4.41494e-16	1.19134e-14
Pdxp	ENSMUSG00000116165	2.84274	3.17878	4.50207e-16	1.21326e-14
Cdkl5	ENSMUSG00000031292	-1.79189	5.6021	4.52095e-16	1.21676e-14
Cdc42se2	ENSMUSG00000052298	-1.92475	6.34333	4.57258e-16	1.22905e-14
F830208F22Rik	ENSMUSG00000073529	4.07591	0.702623	4.76541e-16	1.27921e-14
Cckar	ENSMUSG00000029193	6.92551	1.34868	4.79772e-16	1.28621e-14
Pdk4	ENSMUSG00000019577	-1.79449	4.94985	4.82091e-16	1.29075e-14
Fcgbp	ENSMUSG00000047730	5.1436	3.56992	4.94805e-16	1.32308e-14
Them7	ENSMUSG00000055312	9.43512	-0.334417	4.9599e-16	1.32453e-14
Zfyve16	ENSMUSG00000021706	-1.93052	5.08679	5.00944e-16	1.33602e-14
Yipf5	ENSMUSG00000024487	-2.17728	4.96964	5.02022e-16	1.33717e-14
Fubp1	ENSMUSG00000028034	-2.22022	6.0446	5.05743e-16	1.34534e-14
2610021A01Rik	ENSMUSG00000091474	-2.18572	4.04473	5.07906e-16	1.34936e-14
Anks4b	ENSMUSG00000030909	-2.27093	3.52689	5.1025e-16	1.35384e-14
Hcfc2	ENSMUSG00000020246	-1.86906	4.98229	5.22385e-16	1.38425e-14
Crh	ENSMUSG00000049796	8.96808	-0.876135	5.25029e-16	1.38947e-14
Fscn1	ENSMUSG00000029581	1.99066	4.66005	5.40762e-16	1.42825e-14
Slc30a6	ENSMUSG00000024069	-2.55504	2.84158	5.41066e-16	1.42825e-14
Pbrm1	ENSMUSG00000042323	-1.95112	7.05408	5.55744e-16	1.46512e-14
Suox	ENSMUSG00000049858	-1.98065	5.74458	5.81876e-16	1.53205e-14
Tbx20	ENSMUSG00000031965	7.54443	0.70956	5.84517e-16	1.53704e-14
Aph1b	ENSMUSG00000032375	-2.44143	3.54724	5.87563e-16	1.54308e-14
Atrx	ENSMUSG00000031229	-1.80948	7.00399	5.93937e-16	1.55784e-14
Zic5	ENSMUSG00000041703	6.86128	0.431137	5.98731e-16	1.56842e-14
Onecut1	ENSMUSG00000043013	6.45203	0.689577	6.02299e-16	1.57576e-14
Zfp780b	ENSMUSG00000063047	-1.84308	3.72703	6.16254e-16	1.61023e-14
Elovl2	ENSMUSG00000021364	-2.15133	4.1037	6.25859e-16	1.63325e-14
Cop1	ENSMUSG00000040782	-1.90037	5.62765	6.35866e-16	1.65727e-14
Gm47701	ENSMUSG00000114148	3.50463	2.63551	6.59268e-16	1.7161e-14
Hpgds	ENSMUSG00000029919	-2.25725	5.13309	6.74244e-16	1.75286e-14
Psen1	ENSMUSG00000019969	-1.9148	5.83688	6.78402e-16	1.76145e-14
Zfand6	ENSMUSG00000030629	-1.80773	5.35068	6.82565e-16	1.77003e-14
Hadhb	ENSMUSG00000059447	-2.02011	5.43732	6.86664e-16	1.77843e-14
Klhl13	ENSMUSG00000036782	-2.05116	3.30513	6.94933e-16	1.79758e-14
Sp8	ENSMUSG00000048562	6.17943	0.983152	7.03103e-16	1.81644e-14
Abcb7	ENSMUSG00000031333	-2.09364	5.32207	7.07936e-16	1.82663e-14
Six1	ENSMUSG00000051367	7.35278	-0.188097	7.08978e-16	1.82704e-14
Vat1l	ENSMUSG00000046844	-1.75353	5.76584	7.18855e-16	1.85018e-14
Sf3b6	ENSMUSG00000037361	-1.86893	4.43153	7.21779e-16	1.85539e-14
Frs2	ENSMUSG00000020170	-2.02655	5.83808	7.32227e-16	1.8799e-14
D430041D05Rik	ENSMUSG00000068373	4.28445	1.87623	7.34011e-16	1.88214e-14
Fzd10	ENSMUSG00000081683	7.24736	0.260986	7.35038e-16	1.88243e-14
Gm15222	ENSMUSG00000086746	8.4986	-1.31956	7.37452e-16	1.88627e-14
Gm45871	ENSMUSG00000110277	-2.94037	2.3557	7.42501e-16	1.89683e-14
Zfp62	ENSMUSG00000046311	-2.02312	4.98774	7.54265e-16	1.9245e-14
Pou3f2	ENSMUSG00000095139	8.27965	-0.266851	7.57372e-16	1.93004e-14
Esrrb	ENSMUSG00000021255	6.41972	0.495154	7.76558e-16	1.97648e-14
S100pbp	ENSMUSG00000040928	-1.79073	4.93177	7.79608e-16	1.9818e-14
Tor1aip1	ENSMUSG00000026466	-1.94161	5.68032	7.90315e-16	2.00654e-14
Adnp	ENSMUSG00000051149	3.54914	5.3433	8.03359e-16	2.03715e-14
Pot1a	ENSMUSG00000029676	-1.9679	3.67175	8.05762e-16	2.03823e-14
Gm2296	ENSMUSG00000118653	2.84468	2.23472	8.05538e-16	2.03823e-14
Gm10033	ENSMUSG00000110444	-2.31461	2.89774	8.08432e-16	2.04248e-14
Epm2aip1	ENSMUSG00000046785	-2.0002	6.77631	8.21125e-16	2.07201e-14
Wnt10b	ENSMUSG00000022996	5.0312	0.917564	8.36763e-16	2.10889e-14
Mmp9	ENSMUSG00000017737	4.81563	1.91857	8.41127e-16	2.1173e-14
Ccdc3	ENSMUSG00000026676	4.47776	0.710179	8.69007e-16	2.18481e-14
ENSMUSG00000121147	ENSMUSG00000121147	7.99415	-0.614002	8.70206e-16	2.18516e-14
Mindy2	ENSMUSG00000042444	-1.97547	6.03353	8.76208e-16	2.19756e-14
Ago3	ENSMUSG00000028842	-1.75171	5.8389	8.77556e-16	2.19826e-14
Zfp975	ENSMUSG00000069727	-2.40549	2.65248	8.81297e-16	2.20495e-14
Phip	ENSMUSG00000032253	-1.8144	7.04812	9.00964e-16	2.25143e-14
Gm28756	ENSMUSG00000109887	8.90102	-0.950268	9.29008e-16	2.31869e-14
Dhx9	ENSMUSG00000042699	-1.73016	6.50978	9.31024e-16	2.32092e-14
Tbc1d32	ENSMUSG00000038122	-1.80442	4.34566	9.44057e-16	2.35057e-14
Atoh7	ENSMUSG00000036816	6.53439	0.656166	9.54181e-16	2.37291e-14
Ecpas	ENSMUSG00000050812	-1.84816	7.32008	9.618e-16	2.38897e-14
Wdr55	ENSMUSG00000042660	2.52871	4.82047	9.75291e-16	2.41957e-14
Vmn1r233	ENSMUSG00000045575	4.54277	2.21482	9.82607e-16	2.43479e-14
Rsph6a	ENSMUSG00000040866	6.131	0.588575	9.92767e-16	2.45701e-14
Crnde	ENSMUSG00000031736	6.07616	0.674565	1.01723e-15	2.51454e-14
Tril	ENSMUSG00000043496	4.68858	1.27885	1.0358e-15	2.55737e-14
1700095J03Rik	ENSMUSG00000085407	4.94086	1.5899	1.04746e-15	2.58308e-14
Slc25a46	ENSMUSG00000024259	-2.51383	5.73622	1.059e-15	2.6084e-14
Gnl3	ENSMUSG00000042354	-1.81077	5.40124	1.08423e-15	2.66736e-14
D130058E05Rik	ENSMUSG00000092627	6.36567	0.203998	1.1138e-15	2.73684e-14
Kbtbd7	ENSMUSG00000043881	-1.86064	5.28546	1.13345e-15	2.77849e-14
Atp6ap1	ENSMUSG00000019087	-2.23859	7.32972	1.13252e-15	2.77849e-14
Gdap1	ENSMUSG00000025777	-1.90318	5.58857	1.16132e-15	2.84344e-14
Abce1	ENSMUSG00000058355	-2.04207	6.5703	1.16336e-15	2.84507e-14
Olfr1211	ENSMUSG00000075112	7.73772	-0.124259	1.16845e-15	2.85343e-14
Sbno1	ENSMUSG00000038095	-1.84364	7.42335	1.16955e-15	2.85343e-14
Hnrnpd	ENSMUSG00000000568	-1.91368	5.39777	1.18227e-15	2.88104e-14
Alms1	ENSMUSG00000063810	-1.7335	4.95778	1.18393e-15	2.8817e-14
Itgb4	ENSMUSG00000020758	4.73932	3.10476	1.21873e-15	2.96291e-14
Fam126b	ENSMUSG00000038174	-2.37729	5.8287	1.24967e-15	3.0339e-14
Chm	ENSMUSG00000025531	-2.49692	5.29834	1.25088e-15	3.0339e-14
Poglut3	ENSMUSG00000034487	-1.9775	4.20902	1.27639e-15	3.09213e-14
Bola2	ENSMUSG00000047721	2.60936	5.04362	1.29467e-15	3.13273e-14
Slco1a6	ENSMUSG00000079262	-2.58096	3.44768	1.31346e-15	3.17447e-14
Mpzl1	ENSMUSG00000026566	-1.67683	4.57831	1.36627e-15	3.29825e-14
Cltc	ENSMUSG00000047126	-1.94858	9.44064	1.404e-15	3.38419e-14
Laptm4a	ENSMUSG00000020585	-1.8809	7.44724	1.40516e-15	3.38419e-14
4930445E18Rik	ENSMUSG00000115355	6.10965	-0.00592151	1.45396e-15	3.49765e-14
Scrn3	ENSMUSG00000008226	-1.85443	5.02992	1.48689e-15	3.57269e-14
Ube4a	ENSMUSG00000059890	-1.87964	5.99711	1.50726e-15	3.61743e-14
Rxfp3	ENSMUSG00000060735	6.81566	0.310385	1.51882e-15	3.64093e-14
Stam2	ENSMUSG00000055371	-1.81097	6.216	1.54925e-15	3.70957e-14
Grin2d	ENSMUSG00000002771	2.82094	3.56411	1.55999e-15	3.73093e-14
Irx4	ENSMUSG00000021604	7.58837	0.0601728	1.5717e-15	3.75459e-14
Gpld1	ENSMUSG00000021340	-1.9617	3.458	1.59277e-15	3.80054e-14
Dmrt3	ENSMUSG00000042372	6.97806	0.78694	1.7e-15	4.05169e-14
Olig1	ENSMUSG00000046160	6.1863	1.75597	1.7211e-15	4.09724e-14
Mbd5	ENSMUSG00000036792	-1.63102	5.57137	1.75379e-15	4.17026e-14
Cyth4	ENSMUSG00000018008	2.02528	2.71277	1.76873e-15	4.20093e-14
Akp3	ENSMUSG00000036500	9.17486	-0.665372	1.7785e-15	4.21928e-14
Trim71	ENSMUSG00000079259	3.45221	3.14723	1.8253e-15	4.32534e-14
Kcng2	ENSMUSG00000059852	6.83017	2.56831	1.85463e-15	4.3898e-14
Gpc5	ENSMUSG00000022112	8.49641	-1.35707	1.86497e-15	4.4092e-14
Dennd4c	ENSMUSG00000038024	-2.07157	8.30796	1.87872e-15	4.43661e-14
Gca	ENSMUSG00000026893	-2.12617	4.05234	1.94866e-15	4.59652e-14
Cdkal1	ENSMUSG00000006191	-1.82997	3.81498	1.9572e-15	4.61138e-14
Ubxn7	ENSMUSG00000053774	-2.02397	6.14407	1.98204e-15	4.66457e-14
Ptcd3	ENSMUSG00000063884	-1.74907	4.38192	2.01489e-15	4.73196e-14
Mettl16	ENSMUSG00000010554	-1.91748	4.77436	2.01526e-15	4.73196e-14
Calu	ENSMUSG00000029767	-1.78386	5.3689	2.03786e-15	4.77958e-14
Utf1	ENSMUSG00000047751	7.05999	0.201687	2.07527e-15	4.86178e-14
Elavl1	ENSMUSG00000040028	-1.71221	6.19227	2.1123e-15	4.94292e-14
Gria2	ENSMUSG00000033981	-2.04018	4.4321	2.13752e-15	4.99062e-14
Abca8b	ENSMUSG00000020620	-1.96999	3.69292	2.13652e-15	4.99062e-14
Hoxb6	ENSMUSG00000000690	5.04135	0.50778	2.16562e-15	5.05051e-14
Klhl9	ENSMUSG00000070923	-1.90342	6.58082	2.19219e-15	5.10092e-14
1700007L15Rik	ENSMUSG00000097318	2.07042	2.63027	2.18973e-15	5.10092e-14
Prpf8	ENSMUSG00000020850	-2.3855	8.75769	2.21006e-15	5.1367e-14
Ggt1	ENSMUSG00000006345	5.98702	0.924758	2.21825e-15	5.14994e-14
Ltn1	ENSMUSG00000052299	-1.99002	5.71823	2.23711e-15	5.18788e-14
Lhx5	ENSMUSG00000029595	6.66378	1.07491	2.25515e-15	5.21213e-14
Ptpn5	ENSMUSG00000030854	5.80076	0.827122	2.25071e-15	5.21213e-14
Ccdc124	ENSMUSG00000007721	2.04977	5.15654	2.25448e-15	5.21213e-14
Usp6nl	ENSMUSG00000039046	-1.77673	5.60755	2.37496e-15	5.48288e-14
Arl6ip1	ENSMUSG00000030654	-1.93344	5.6734	2.4512e-15	5.65257e-14
Wdr36	ENSMUSG00000038299	-1.7664	5.64892	2.46308e-15	5.67362e-14
Nr2e1	ENSMUSG00000019803	6.44825	-0.421149	2.47925e-15	5.7045e-14
Elovl7	ENSMUSG00000021696	-2.26416	4.0406	2.50994e-15	5.76867e-14
Bok	ENSMUSG00000026278	2.41011	2.15068	2.51896e-15	5.78294e-14
Lin28b	ENSMUSG00000063804	6.28372	0.728384	2.52775e-15	5.79668e-14
Nr5a1	ENSMUSG00000026751	6.45075	1.032	2.58576e-15	5.92312e-14
Dzip3	ENSMUSG00000064061	-2.4487	3.86522	2.62173e-15	5.99885e-14
Mei1	ENSMUSG00000068117	4.75485	0.639257	2.65041e-15	6.05775e-14
Zfp428	ENSMUSG00000064264	2.54427	2.10162	2.6577e-15	6.06769e-14
Rimbp3	ENSMUSG00000071636	3.98359	1.69625	2.78497e-15	6.35122e-14
Pcmtd2	ENSMUSG00000027589	-1.82337	5.12978	2.82759e-15	6.44128e-14
Irx6	ENSMUSG00000031738	6.19578	-0.968786	2.85948e-15	6.50674e-14
Sec23a	ENSMUSG00000020986	-1.90151	5.1045	2.91221e-15	6.61941e-14
Larp4	ENSMUSG00000023025	-2.04537	6.82459	3.04186e-15	6.9065e-14
Map4k1	ENSMUSG00000037337	2.88975	1.76605	3.06258e-15	6.94589e-14
Nkx3-2	ENSMUSG00000049691	7.72325	0.357018	3.17155e-15	7.18512e-14
Ntf5	ENSMUSG00000074121	5.52498	-0.333276	3.25866e-15	7.37438e-14
Hus1	ENSMUSG00000020413	-1.84528	4.21938	3.34539e-15	7.56234e-14
Tmem67	ENSMUSG00000049488	-2.11454	3.16281	3.36089e-15	7.58905e-14
Gabrr3	ENSMUSG00000074991	6.74178	-1.21935	3.37498e-15	7.61254e-14
Abca8a	ENSMUSG00000041828	4.606	1.22769	3.41695e-15	7.69877e-14
Gm6556	ENSMUSG00000097806	7.44442	0.576921	3.54492e-15	7.9784e-14
Ccnt2	ENSMUSG00000026349	-1.79105	5.48189	3.59246e-15	8.07657e-14
Obi1	ENSMUSG00000022120	-2.3822	3.00021	3.66579e-15	8.23246e-14
Habp2	ENSMUSG00000025075	5.98449	0.397081	3.79445e-15	8.51212e-14
Ttc21a	ENSMUSG00000032514	4.0589	1.3769	3.83798e-15	8.60041e-14
B3galt2	ENSMUSG00000033849	-2.63384	2.98175	3.97848e-15	8.9023e-14
Zfp638	ENSMUSG00000030016	-1.70707	6.24424	3.98133e-15	8.9023e-14
Pwwp3b	ENSMUSG00000042515	-1.86057	4.47063	3.99541e-15	8.92409e-14
Rc3h2	ENSMUSG00000075376	-1.82622	6.80491	4.01474e-15	8.94788e-14
Slc17a9	ENSMUSG00000023393	1.68294	4.68737	4.01299e-15	8.94788e-14
Zhx1	ENSMUSG00000022361	-1.90543	5.78555	4.02134e-15	8.9529e-14
Snu13	ENSMUSG00000063480	-1.82744	5.51903	4.11868e-15	9.15972e-14
Isl2	ENSMUSG00000032318	8.1295	0.270651	4.19644e-15	9.32261e-14
Dcp2	ENSMUSG00000024472	-1.75913	5.04865	4.29981e-15	9.54196e-14
Prdm8	ENSMUSG00000035456	7.71798	-0.262739	4.34868e-15	9.64005e-14
Ddx60	ENSMUSG00000037921	-2.27883	3.00517	4.36831e-15	9.67316e-14
Rlf	ENSMUSG00000049878	-1.6976	5.60485	4.57829e-15	1.01272e-13
Sc5d	ENSMUSG00000032018	-1.90798	4.72885	4.63217e-15	1.02355e-13
Gtf2h3	ENSMUSG00000029387	3.09411	6.91485	4.69352e-15	1.03378e-13
Wdr35	ENSMUSG00000066643	-1.95326	4.32903	4.68867e-15	1.03378e-13
Zfp518a	ENSMUSG00000049164	-2.25787	4.34904	4.68518e-15	1.03378e-13
Chtop	ENSMUSG00000001017	-1.92538	5.88719	4.7348e-15	1.04176e-13
Evi5	ENSMUSG00000011831	-1.96363	5.11073	4.76679e-15	1.04768e-13
Ncoa1	ENSMUSG00000020647	-1.84596	7.29265	4.77763e-15	1.04894e-13
Rnase1	ENSMUSG00000035896	5.71493	5.64414	4.82877e-15	1.05904e-13
Sp5	ENSMUSG00000075304	7.40184	1.15211	4.86241e-15	1.06529e-13
P2ry1	ENSMUSG00000027765	-2.14882	3.46041	4.91245e-15	1.07511e-13
Nkd1	ENSMUSG00000031661	5.86506	1.87918	5.00927e-15	1.09513e-13
Katnbl1	ENSMUSG00000027132	-2.16681	3.18432	5.15483e-15	1.12474e-13
Gm31456	ENSMUSG00000114219	6.52415	0.483056	5.1556e-15	1.12474e-13
Lcp2	ENSMUSG00000002699	3.22987	2.52046	5.17271e-15	1.12728e-13
Ankle2	ENSMUSG00000029501	-1.90192	5.80315	5.24636e-15	1.14212e-13
Laptm4b	ENSMUSG00000022257	-1.91816	5.89021	5.31587e-15	1.15603e-13
Dnm1l	ENSMUSG00000022789	-2.06177	6.04635	5.49909e-15	1.19462e-13
Hepacam2	ENSMUSG00000044156	-2.01417	5.60631	5.53394e-15	1.20003e-13
Unc5cl	ENSMUSG00000043592	4.20691	1.52607	5.53563e-15	1.20003e-13
Slc6a21	ENSMUSG00000070568	7.15017	-0.87549	5.61077e-15	1.21504e-13
Ipp	ENSMUSG00000028696	-1.92047	3.99556	5.63355e-15	1.21869e-13
Garin5b	ENSMUSG00000092518	5.02308	0.917268	5.69772e-15	1.23128e-13
Rab18	ENSMUSG00000073639	-2.11916	5.49976	5.74268e-15	1.2397e-13
Nup153	ENSMUSG00000021374	-1.89407	6.45439	5.81302e-15	1.25357e-13
Tead2	ENSMUSG00000030796	3.85899	1.56997	5.9856e-15	1.28944e-13
Ubr3	ENSMUSG00000044308	-2.12626	7.87195	6.00251e-15	1.29173e-13
Yme1l1	ENSMUSG00000026775	-1.96918	6.71217	6.01794e-15	1.2937e-13
Tnpo1	ENSMUSG00000009470	-2.0328	8.70612	6.14751e-15	1.32018e-13
Leprot	ENSMUSG00000035212	-1.76168	4.29274	6.16766e-15	1.32313e-13
Cyp51	ENSMUSG00000001467	-1.72947	4.81234	6.20757e-15	1.3303e-13
Mdm4	ENSMUSG00000054387	-1.99485	6.27252	6.24161e-15	1.33621e-13
Golph3l	ENSMUSG00000046519	-1.76424	4.71045	6.30378e-15	1.34716e-13
Zfp759	ENSMUSG00000057396	-3.3754	2.05837	6.30581e-15	1.34716e-13
Pdzph1	ENSMUSG00000024227	6.82042	-0.741915	6.57946e-15	1.40416e-13
Pou3f1	ENSMUSG00000090125	4.48666	2.11066	6.67539e-15	1.42316e-13
Sbf2	ENSMUSG00000038371	-1.75662	6.08927	6.69594e-15	1.42607e-13
Cers2	ENSMUSG00000015714	-1.66214	6.54903	6.78718e-15	1.44401e-13
Ier2	ENSMUSG00000053560	1.79417	4.12874	6.95239e-15	1.47763e-13
Dbp	ENSMUSG00000059824	2.76455	6.29403	6.99829e-15	1.48586e-13
Rab23	ENSMUSG00000004768	-1.84222	4.137	7.12702e-15	1.51163e-13
Atp8b3	ENSMUSG00000003341	5.36431	1.45571	7.31403e-15	1.5497e-13
Ndufc2	ENSMUSG00000030647	-1.56209	4.83535	7.47505e-15	1.58219e-13
Slc25a12	ENSMUSG00000027010	-1.71837	5.49833	7.59476e-15	1.60588e-13
Birc2	ENSMUSG00000057367	-1.98262	4.63722	7.64884e-15	1.61566e-13
Prkaa1	ENSMUSG00000050697	-1.80879	6.2332	7.74085e-15	1.63342e-13
Bpifa6	ENSMUSG00000078998	7.79612	-0.159159	7.81877e-15	1.64818e-13
Ttc8	ENSMUSG00000021013	-1.73853	5.04233	7.87806e-15	1.65776e-13
Fyb	ENSMUSG00000022148	1.82171	3.07413	7.88836e-15	1.65776e-13
Mpp7	ENSMUSG00000057440	-1.71638	4.84176	7.88214e-15	1.65776e-13
Cdh15	ENSMUSG00000031962	5.75693	0.834979	7.98675e-15	1.67502e-13
Mtrex	ENSMUSG00000016018	-1.70663	4.88657	7.9829e-15	1.67502e-13
Grm8	ENSMUSG00000024211	4.23809	1.16161	8.39186e-15	1.7582e-13
Myh7	ENSMUSG00000053093	8.26359	-0.419443	8.71014e-15	1.82303e-13
Pon3	ENSMUSG00000029759	-1.9992	4.38013	8.85615e-15	1.85171e-13
Zbtb41	ENSMUSG00000033964	-2.04828	5.73353	8.8974e-15	1.85657e-13
Lrrc41	ENSMUSG00000028703	-1.7169	5.42073	8.88854e-15	1.85657e-13
Ythdf3	ENSMUSG00000047213	-2.01414	6.56447	8.93276e-15	1.86206e-13
Galnt4	ENSMUSG00000090035	-2.03918	3.21118	8.94966e-15	1.8637e-13
Gm38037	ENSMUSG00000102840	5.93938	-0.540654	9.3554e-15	1.94623e-13
Cul5	ENSMUSG00000032030	-1.90687	5.78689	9.70671e-15	2.01727e-13
Zfp536	ENSMUSG00000043456	4.04902	1.7896	9.79923e-15	2.03445e-13
Lrp2	ENSMUSG00000027070	5.6434	1.6659	1.00689e-14	2.08833e-13
Tubgcp3	ENSMUSG00000000759	-1.59727	5.15472	1.00797e-14	2.08847e-13
4930407G08Rik	ENSMUSG00000086713	6.81271	-0.746752	1.01153e-14	2.09374e-13
Brox	ENSMUSG00000046836	-1.80819	5.51697	1.04793e-14	2.16691e-13
Prkacb	ENSMUSG00000005034	-1.88698	8.20516	1.06835e-14	2.20693e-13
Usp34	ENSMUSG00000056342	-1.75753	7.59772	1.06994e-14	2.208e-13
Rgs14	ENSMUSG00000052087	5.24069	0.943974	1.08306e-14	2.23284e-13
Afm	ENSMUSG00000029369	3.93713	3.22718	1.08878e-14	2.24238e-13
Ascl2	ENSMUSG00000009248	5.88514	0.895876	1.10039e-14	2.26403e-13
Col5a3	ENSMUSG00000004098	2.21051	3.02389	1.13949e-14	2.34214e-13
Extl2	ENSMUSG00000027963	-1.81303	4.85598	1.16794e-14	2.39823e-13
Gm49041	ENSMUSG00000115026	2.81654	1.41006	1.18121e-14	2.42307e-13
Ddhd2	ENSMUSG00000061313	-1.65542	5.27288	1.18261e-14	2.42352e-13
Dtx3l	ENSMUSG00000049502	-1.74149	4.90664	1.18422e-14	2.42441e-13
Zdhhc17	ENSMUSG00000035798	-1.96906	4.74265	1.2098e-14	2.47187e-13
Med14	ENSMUSG00000064127	-1.69276	6.06562	1.20878e-14	2.47187e-13
Prss56	ENSMUSG00000036480	7.3987	-0.659345	1.22915e-14	2.50892e-13
Rnf6	ENSMUSG00000029634	-1.58828	5.21425	1.24711e-14	2.54307e-13
Khdc4	ENSMUSG00000028060	-1.9626	5.00825	1.24917e-14	2.54475e-13
Atp8b1	ENSMUSG00000039529	-1.96897	7.34144	1.25148e-14	2.54693e-13
Shprh	ENSMUSG00000090112	-1.74256	5.38462	1.25317e-14	2.54786e-13
Rnf121	ENSMUSG00000070426	-1.69617	4.05816	1.25472e-14	2.54851e-13
Slc6a1	ENSMUSG00000030310	7.85556	-0.158981	1.26413e-14	2.56508e-13
Ptprd	ENSMUSG00000028399	-1.59819	4.96488	1.29583e-14	2.62682e-13
Txlng	ENSMUSG00000038344	-1.66034	4.23207	1.34302e-14	2.71982e-13
Fam50b	ENSMUSG00000038246	6.99481	0.572048	1.34687e-14	2.72492e-13
Rnf14	ENSMUSG00000060450	-1.8345	7.00369	1.36685e-14	2.76264e-13
Slco1a5	ENSMUSG00000063975	-2.65067	2.47352	1.44877e-14	2.92536e-13
Adamts20	ENSMUSG00000022449	5.99326	-0.222852	1.45352e-14	2.93206e-13
Chsy3	ENSMUSG00000058152	2.46488	2.24333	1.53014e-14	3.08361e-13
Il12rb1	ENSMUSG00000000791	5.86455	-0.228503	1.54329e-14	3.10708e-13
Zzz3	ENSMUSG00000039068	-1.73319	6.65065	1.55186e-14	3.12129e-13
Sgpl1	ENSMUSG00000020097	-2.17065	6.56571	1.55559e-14	3.12573e-13
Tmem238	ENSMUSG00000030431	2.2411	4.84582	1.57299e-14	3.15763e-13
Alg9	ENSMUSG00000032059	-1.81641	4.19729	1.58867e-14	3.18599e-13
Mylk3	ENSMUSG00000031698	5.43353	-0.0607919	1.59541e-14	3.1945e-13
Slc6a4	ENSMUSG00000020838	5.66388	0.546634	1.59601e-14	3.1945e-13
Cd63	ENSMUSG00000025351	-1.94695	8.39201	1.64797e-14	3.2953e-13
Gm49864	ENSMUSG00000117255	3.52616	1.42261	1.66874e-14	3.3336e-13
Tbce	ENSMUSG00000039233	-1.98189	4.25453	1.71432e-14	3.42135e-13
Exoc3l2	ENSMUSG00000011263	2.28956	3.51473	1.78406e-14	3.55707e-13
Dync2h1	ENSMUSG00000047193	-1.97437	5.92126	1.79327e-14	3.57198e-13
Nkx2-6	ENSMUSG00000044186	7.28551	-0.148935	1.83819e-14	3.65792e-13
Tab3	ENSMUSG00000035476	-1.8107	5.01603	1.87679e-14	3.73114e-13
Zic2	ENSMUSG00000061524	7.43357	1.24772	1.97491e-14	3.92243e-13
Pou4f2	ENSMUSG00000031688	6.90856	1.01756	1.99699e-14	3.96245e-13
Kcng4	ENSMUSG00000045246	7.18299	0.0911693	2.03105e-14	4.02286e-13
Zfp397	ENSMUSG00000024276	-1.8326	5.37231	2.03133e-14	4.02286e-13
Fbxl19	ENSMUSG00000030811	2.29928	5.57692	2.03705e-14	4.03031e-13
Ppip5k2	ENSMUSG00000040648	-1.79893	6.39422	2.05238e-14	4.05675e-13
Tasor	ENSMUSG00000040651	-1.65466	5.67717	2.05592e-14	4.05985e-13
Zfp946	ENSMUSG00000071266	-2.18595	3.21854	2.05807e-14	4.06021e-13
Ccdc102a	ENSMUSG00000063605	5.13483	2.08939	2.121e-14	4.18035e-13
Dnajc3	ENSMUSG00000022136	-1.7833	7.50576	2.15371e-14	4.24077e-13
Sprn	ENSMUSG00000045733	5.11733	1.58075	2.15796e-14	4.24508e-13
Sec63	ENSMUSG00000019802	-1.75469	7.02039	2.16875e-14	4.26225e-13
Pkd1l2	ENSMUSG00000034416	4.6934	1.11308	2.18158e-14	4.28337e-13
Rlim	ENSMUSG00000056537	-1.82674	6.7865	2.20429e-14	4.32385e-13
Prph	ENSMUSG00000023484	3.63468	1.25353	2.24122e-14	4.3921e-13
mt-Ty	ENSMUSG00000064350	7.94498	-0.747617	2.26255e-14	4.4297e-13
Wdr37	ENSMUSG00000021147	-1.79893	5.21378	2.30397e-14	4.5065e-13
Pitx1	ENSMUSG00000021506	5.39323	1.06818	2.31146e-14	4.51688e-13
Ccer1	ENSMUSG00000047025	5.9875	-0.937032	2.31487e-14	4.51926e-13
Prickle2	ENSMUSG00000030020	2.03606	6.2946	2.35439e-14	4.59207e-13
Ippk	ENSMUSG00000021385	-1.73927	4.3263	2.37076e-14	4.61962e-13
Tulp1	ENSMUSG00000037446	5.43769	-0.228752	2.38658e-14	4.64606e-13
Cse1l	ENSMUSG00000002718	-2.30998	5.9053	2.39855e-14	4.66495e-13
Ttc26	ENSMUSG00000056832	-2.16352	3.7004	2.40651e-14	4.67602e-13
Slc26a4	ENSMUSG00000020651	6.00666	-0.6374	2.51576e-14	4.8837e-13
Gnl3l	ENSMUSG00000025266	-1.84394	6.42142	2.52307e-14	4.89329e-13
Ddx6	ENSMUSG00000032097	-1.88798	7.56778	2.52938e-14	4.90005e-13
Ccdc127	ENSMUSG00000021578	-1.8676	5.22039	2.53131e-14	4.90005e-13
Rhcg	ENSMUSG00000030549	5.97156	-0.804707	2.56591e-14	4.96236e-13
Oprd1	ENSMUSG00000050511	5.26459	0.279386	2.61056e-14	5.04398e-13
Zfp866	ENSMUSG00000043090	-2.06049	4.23652	2.63374e-14	5.08401e-13
2700049A03Rik	ENSMUSG00000034601	-1.77036	4.18744	2.78491e-14	5.37078e-13
Csnk2a1	ENSMUSG00000074698	-1.82517	6.76656	2.79139e-14	5.37439e-13
Ppwd1	ENSMUSG00000021713	-2.44888	3.09667	2.79199e-14	5.37439e-13
Foxc1	ENSMUSG00000050295	3.44821	2.89613	2.80397e-14	5.39241e-13
Faap20	ENSMUSG00000073684	1.5529	5.02404	2.80717e-14	5.39354e-13
Gm35940	ENSMUSG00000110981	8.0684	-0.636271	2.90615e-14	5.57851e-13
Gm17491	ENSMUSG00000097042	2.28109	4.26326	2.90917e-14	5.57911e-13
Clock	ENSMUSG00000029238	-1.85772	7.24817	2.93475e-14	5.62293e-13
Zfp760	ENSMUSG00000067928	-2.91993	2.20961	2.9543e-14	5.65514e-13
Cd47	ENSMUSG00000055447	-2.21608	7.13148	3.00129e-14	5.73975e-13
Ascc3	ENSMUSG00000038774	-1.84994	7.74817	3.02882e-14	5.78704e-13
Far1	ENSMUSG00000030759	-2.20416	5.2019	3.04954e-14	5.82123e-13
S1pr5	ENSMUSG00000045087	5.34091	1.80352	3.06508e-14	5.84549e-13
Hbb-bt	ENSMUSG00000073940	4.40518	0.844605	3.06936e-14	5.84823e-13
Pds5b	ENSMUSG00000034021	-1.64665	6.25435	3.10083e-14	5.90275e-13
Doc2a	ENSMUSG00000052301	4.25243	0.91129	3.14837e-14	5.9877e-13
Herc1	ENSMUSG00000038664	-1.85573	7.72339	3.15656e-14	5.99776e-13
Epha6	ENSMUSG00000055540	8.1599	-1.71503	3.24487e-14	6.15988e-13
Ppp1r35	ENSMUSG00000029725	1.88152	3.48282	3.28864e-14	6.23723e-13
Foxl1	ENSMUSG00000097084	5.62278	1.11588	3.3325e-14	6.31459e-13
Bbc3	ENSMUSG00000002083	2.08039	5.02236	3.36931e-14	6.37849e-13
Ythdc1	ENSMUSG00000035851	-1.70108	5.62105	3.37791e-14	6.3889e-13
Helz	ENSMUSG00000020721	-1.65806	6.58861	3.43099e-14	6.48334e-13
Mmp28	ENSMUSG00000020682	2.79785	2.86422	3.51772e-14	6.64115e-13
Timmdc1	ENSMUSG00000002846	1.98013	5.52538	3.56772e-14	6.72937e-13
Fcho2	ENSMUSG00000041685	-1.64678	5.48321	3.58245e-14	6.75098e-13
Xpo1	ENSMUSG00000020290	-1.96833	6.3906	3.59961e-14	6.77713e-13
Zfp719	ENSMUSG00000030469	-2.24918	4.45834	3.64636e-14	6.85888e-13
Tbx2	ENSMUSG00000000093	2.60771	2.02618	3.65804e-14	6.87459e-13
Hoxc13	ENSMUSG00000001655	6.95619	-0.982033	3.68761e-14	6.92383e-13
Olfr893	ENSMUSG00000093901	8.14317	-1.69132	3.7741e-14	7.07979e-13
Ikzf2	ENSMUSG00000025997	-2.01672	4.48238	3.83598e-14	7.16952e-13
Nckap1	ENSMUSG00000027002	-1.9352	8.14045	3.82667e-14	7.16952e-13
Gm42664	ENSMUSG00000106099	-3.43684	2.49049	3.83932e-14	7.16952e-13
Foxn4	ENSMUSG00000042002	7.08211	-0.857869	3.83671e-14	7.16952e-13
Fam199x	ENSMUSG00000042595	-2.06843	4.8796	3.83267e-14	7.16952e-13
Prkdc	ENSMUSG00000022672	-1.57355	5.15277	3.84566e-14	7.17485e-13
Zfp24	ENSMUSG00000051469	-1.86465	4.62446	3.88055e-14	7.2334e-13
Sp9	ENSMUSG00000068859	7.10258	1.99647	3.97505e-14	7.40285e-13
Cnot6l	ENSMUSG00000034724	-1.95206	7.53883	3.98087e-14	7.407e-13
Usf3	ENSMUSG00000068284	-1.7323	6.31621	4.02313e-14	7.47889e-13
Map3k15	ENSMUSG00000031303	-1.75535	7.01759	4.06294e-14	7.54609e-13
Fcrlb	ENSMUSG00000070524	4.75499	0.271006	4.12057e-14	7.64623e-13
Cog6	ENSMUSG00000027742	-1.81677	5.4008	4.12964e-14	7.65618e-13
Gm41654	ENSMUSG00000117433	9.17925	-0.721384	4.17434e-14	7.73209e-13
Tardbp	ENSMUSG00000041459	-1.89412	5.57288	4.22739e-14	7.82332e-13
Uhmk1	ENSMUSG00000026667	-2.00777	7.28127	4.2446e-14	7.84814e-13
Plag1	ENSMUSG00000003282	-1.64612	4.37868	4.28239e-14	7.9109e-13
Ncbp2	ENSMUSG00000022774	-1.95486	4.18594	4.31964e-14	7.97257e-13
Adamts8	ENSMUSG00000031994	3.15359	1.85916	4.346e-14	8.01405e-13
Rttn	ENSMUSG00000023066	-2.21786	2.90003	4.4429e-14	8.18542e-13
Fzd2	ENSMUSG00000050288	5.77335	1.76784	4.45991e-14	8.20941e-13
Prrx2	ENSMUSG00000039476	5.46037	0.820653	4.52883e-14	8.32885e-13
Ifrd1	ENSMUSG00000001627	-1.94234	4.53345	4.55746e-14	8.37403e-13
Agfg1	ENSMUSG00000026159	-1.72127	6.96318	4.62441e-14	8.48708e-13
Cers5	ENSMUSG00000023021	-1.59564	4.47483	4.62722e-14	8.48708e-13
Bves	ENSMUSG00000071317	7.23857	-0.837644	4.71663e-14	8.63926e-13
Cbx5	ENSMUSG00000009575	-2.17592	6.80263	4.71857e-14	8.63926e-13
mt-Co2	ENSMUSG00000064354	7.11846	10.7805	4.74456e-14	8.67913e-13
Syt4	ENSMUSG00000024261	-2.23427	7.50853	4.7998e-14	8.77241e-13
Adam33	ENSMUSG00000027318	5.80621	-0.389397	4.81859e-14	8.79894e-13
Card11	ENSMUSG00000036526	3.54312	1.36042	4.88371e-14	8.90996e-13
Barhl2	ENSMUSG00000034384	5.0545	-0.102996	4.91062e-14	8.95113e-13
Gpr101	ENSMUSG00000036357	8.66735	-1.17029	4.92405e-14	8.96769e-13
Hoxd13	ENSMUSG00000001819	6.24236	0.335867	4.97029e-14	9.04392e-13
Tspan2	ENSMUSG00000027858	-2.13489	5.40743	4.98142e-14	9.05616e-13
Hoxd12	ENSMUSG00000001823	8.71403	-1.18114	5.12678e-14	9.31222e-13
Rnf128	ENSMUSG00000031438	-2.01433	4.96647	5.13216e-14	9.31379e-13
Gm11674	ENSMUSG00000086752	6.91009	0.0445582	5.19996e-14	9.42853e-13
Glt8d1	ENSMUSG00000021916	-2.03013	4.25779	5.24302e-14	9.49826e-13
Mff	ENSMUSG00000026150	-1.75812	5.51646	5.2533e-14	9.50852e-13
Desi2	ENSMUSG00000026502	-1.58013	5.0906	5.26103e-14	9.51415e-13
Mmachc	ENSMUSG00000028690	-2.09332	4.13299	5.32655e-14	9.6242e-13
Dop1a	ENSMUSG00000034973	-1.84165	5.96063	5.34992e-14	9.65796e-13
C1ql2	ENSMUSG00000036907	5.83466	0.637183	5.3661e-14	9.67869e-13
Ccdc185	ENSMUSG00000043429	7.11481	-1.53039	5.42398e-14	9.766e-13
Myo9a	ENSMUSG00000039585	-1.76882	5.61786	5.42309e-14	9.766e-13
Plcd3	ENSMUSG00000020937	2.90582	2.03176	5.50702e-14	9.90686e-13
Ccdc105	ENSMUSG00000078442	7.11526	-0.347568	5.5322e-14	9.94349e-13
Gm47719	ENSMUSG00000112599	8.30411	-1.57393	5.5564e-14	9.97829e-13
Dock7	ENSMUSG00000028556	-1.58988	5.86667	5.61473e-14	1.00743e-12
Uggt1	ENSMUSG00000037470	-1.84745	7.80373	5.6596e-14	1.01459e-12
ENSMUSG00000120646	ENSMUSG00000120646	5.85701	-1.01602	5.7785e-14	1.03501e-12
Herc3	ENSMUSG00000029804	-1.71713	5.24155	5.84897e-14	1.04672e-12
Dennd4a	ENSMUSG00000053641	-1.7227	6.91867	5.94465e-14	1.06292e-12
Unc13d	ENSMUSG00000057948	3.09843	2.42641	5.99437e-14	1.07088e-12
Lrrc4b	ENSMUSG00000047085	3.38309	1.46545	6.04119e-14	1.07831e-12
Clcnka	ENSMUSG00000033770	6.38545	-1.17234	6.0868e-14	1.08551e-12
Slit3	ENSMUSG00000056427	4.26377	4.30897	6.21784e-14	1.10792e-12
Prc1	ENSMUSG00000038943	3.20862	3.7378	6.24872e-14	1.11247e-12
Adra1d	ENSMUSG00000027335	6.86744	0.609516	6.25656e-14	1.1129e-12
Cyp26a1	ENSMUSG00000024987	6.14811	0.431612	6.29089e-14	1.11804e-12
Rev3l	ENSMUSG00000019841	-1.70653	7.16443	6.31979e-14	1.12221e-12
Rnf13	ENSMUSG00000036503	-1.99051	4.69886	6.44554e-14	1.14356e-12
Oip5os1	ENSMUSG00000085438	-1.79112	5.78898	6.56985e-14	1.16461e-12
Chst3	ENSMUSG00000057337	3.61118	0.837924	6.61935e-14	1.17238e-12
Zfp952	ENSMUSG00000053390	-2.08567	2.94355	6.64545e-14	1.17599e-12
Ipo11	ENSMUSG00000042590	-2.13261	3.72769	6.74286e-14	1.1922e-12
Sp3	ENSMUSG00000027109	-1.99536	5.90561	6.76896e-14	1.19579e-12
Gpr158	ENSMUSG00000045967	-2.38487	6.57827	6.79724e-14	1.19881e-12
Stab1	ENSMUSG00000042286	1.65451	5.20894	6.79765e-14	1.19881e-12
Asb5	ENSMUSG00000031519	3.43875	1.82364	7.18858e-14	1.26666e-12
4732465J04Rik	ENSMUSG00000101517	6.34533	3.70622	7.21945e-14	1.27102e-12
Rhpn1	ENSMUSG00000022580	2.64041	2.6765	7.26727e-14	1.27835e-12
Fth1	ENSMUSG00000024661	1.8054	9.87091	7.42306e-14	1.30464e-12
Rbm47	ENSMUSG00000070780	-1.70076	6.67439	7.44543e-14	1.30745e-12
Usp32	ENSMUSG00000000804	-1.6944	5.96511	7.53952e-14	1.32285e-12
Otop2	ENSMUSG00000050201	6.36306	0.839649	7.68877e-14	1.34789e-12
Sox2ot	ENSMUSG00000105265	6.4061	0.569394	7.79414e-14	1.36404e-12
Rsph3b	ENSMUSG00000023806	1.80676	4.36964	7.79061e-14	1.36404e-12
Gprin3	ENSMUSG00000045441	-1.71041	4.82881	7.82704e-14	1.36864e-12
Xirp2	ENSMUSG00000027022	6.5231	-1.00666	7.8663e-14	1.37368e-12
Nipa1	ENSMUSG00000047037	-2.07386	3.83127	7.86923e-14	1.37368e-12
Socs1	ENSMUSG00000038037	2.80377	2.15053	7.93961e-14	1.3848e-12
Ldah	ENSMUSG00000037669	-1.74864	4.76404	8.02114e-14	1.39784e-12
Zfp207	ENSMUSG00000017421	-1.75875	5.84744	8.1076e-14	1.41171e-12
Adcy5	ENSMUSG00000022840	2.75763	3.97426	8.13595e-14	1.41545e-12
Ptar1	ENSMUSG00000074925	-2.07394	5.95161	8.15896e-14	1.41826e-12
Foxd2	ENSMUSG00000055210	4.55789	1.84195	8.21475e-14	1.42435e-12
Ankdd1b	ENSMUSG00000047117	3.93085	1.0873	8.20778e-14	1.42435e-12
Ftx	ENSMUSG00000086370	-2.00756	4.10904	8.21466e-14	1.42435e-12
Oxct2a	ENSMUSG00000076436	6.1311	0.64553	8.28051e-14	1.43334e-12
Tlr3	ENSMUSG00000031639	-2.25179	3.2941	8.27397e-14	1.43334e-12
Hoxd1	ENSMUSG00000042448	6.81755	-0.552224	8.28765e-14	1.43337e-12
Spcs3	ENSMUSG00000054408	-2.13361	7.22702	8.35276e-14	1.44342e-12
Gdf6	ENSMUSG00000051279	6.01221	-0.506112	8.37652e-14	1.44511e-12
Otop1	ENSMUSG00000051596	9.05926	-0.837255	8.37127e-14	1.44511e-12
Snx13	ENSMUSG00000020590	-1.84499	6.35112	8.48141e-14	1.46198e-12
Epha7	ENSMUSG00000028289	-2.03384	2.89715	8.51398e-14	1.46637e-12
Gcnt2	ENSMUSG00000021360	-1.60506	5.21046	8.70868e-14	1.49865e-12
Adrb3	ENSMUSG00000031489	7.169	0.0389773	8.78595e-14	1.51069e-12
Dio3os	ENSMUSG00000113581	8.42301	-0.241611	8.87113e-14	1.52406e-12
Cxadr	ENSMUSG00000022865	-1.88501	4.83398	8.89992e-14	1.52773e-12
Mtap	ENSMUSG00000062937	-1.77854	4.41054	8.96107e-14	1.53567e-12
Gm32126	ENSMUSG00000116173	4.07752	1.14226	8.96074e-14	1.53567e-12
Zfp398	ENSMUSG00000062519	-1.63537	5.907	9.04666e-14	1.54905e-12
Exph5	ENSMUSG00000034584	-1.99592	5.76264	9.21901e-14	1.57725e-12
Snx27	ENSMUSG00000028136	-1.73377	5.87809	9.25292e-14	1.58174e-12
Kif26a	ENSMUSG00000021294	2.88837	2.11715	9.32509e-14	1.59276e-12
Atraid	ENSMUSG00000013622	-1.89147	4.38792	9.35593e-14	1.5961e-12
Ice2	ENSMUSG00000032235	-1.78556	3.72317	9.36016e-14	1.5961e-12
Zfp748	ENSMUSG00000095432	-2.28127	3.27936	9.37045e-14	1.59654e-12
Kcnh4	ENSMUSG00000035355	4.14167	1.27967	9.41193e-14	1.60228e-12
Adamts14	ENSMUSG00000059901	6.0173	0.453557	9.49989e-14	1.61592e-12
Tfrc	ENSMUSG00000022797	-2.79048	6.83879	9.53699e-14	1.6209e-12
Ppp4r3b	ENSMUSG00000020463	-1.73782	5.86566	9.58009e-14	1.62688e-12
Wapl	ENSMUSG00000041408	-1.76934	6.54088	9.64404e-14	1.63639e-12
Gm13063	ENSMUSG00000084869	3.79426	1.23149	9.69762e-14	1.64413e-12
Hnrnpab	ENSMUSG00000020358	2.2024	6.76475	9.79801e-14	1.65978e-12
Hps3	ENSMUSG00000027615	-1.73236	4.70974	9.91546e-14	1.6783e-12
Zmym6	ENSMUSG00000042408	-1.59381	5.21163	9.95264e-14	1.68321e-12
Dmtf1	ENSMUSG00000042508	-1.87516	5.46744	1.00803e-13	1.70341e-12
Tmem30a	ENSMUSG00000032328	-1.8149	7.44341	1.02683e-13	1.73376e-12
Kif7	ENSMUSG00000050382	3.86982	0.379894	1.0331e-13	1.74292e-12
Usp7	ENSMUSG00000022710	-1.59614	6.63755	1.06559e-13	1.79625e-12
Dmrtb1	ENSMUSG00000028610	8.62696	-1.30713	1.07128e-13	1.80436e-12
Galnt16	ENSMUSG00000021130	4.55845	2.6927	1.08366e-13	1.82373e-12
Gm53	ENSMUSG00000078706	6.64883	-0.609209	1.0941e-13	1.83981e-12
Nr3c1	ENSMUSG00000024431	-1.73866	6.83736	1.09941e-13	1.84722e-12
Gpr25	ENSMUSG00000052759	5.65689	1.1258	1.10086e-13	1.84815e-12
Exoc3l4	ENSMUSG00000021280	4.12794	0.790687	1.11228e-13	1.86581e-12
Ybx2	ENSMUSG00000018554	4.11586	0.528672	1.11678e-13	1.87183e-12
Wnt7b	ENSMUSG00000022382	5.59267	1.37773	1.12204e-13	1.87912e-12
5330434G04Rik	ENSMUSG00000087620	-2.44592	2.68114	1.13253e-13	1.89516e-12
Sar1b	ENSMUSG00000020386	-1.80269	4.6767	1.13642e-13	1.90011e-12
Tmem230	ENSMUSG00000027341	-1.90678	4.55516	1.1421e-13	1.90806e-12
Gm10382	ENSMUSG00000072612	2.78159	2.60778	1.1445e-13	1.91053e-12
Supv3l1	ENSMUSG00000020079	-1.63453	4.02408	1.15881e-13	1.93285e-12
Acp2	ENSMUSG00000002103	-1.74349	4.96192	1.16145e-13	1.93569e-12
Dusp11	ENSMUSG00000030002	-1.61117	6.24457	1.16495e-13	1.93995e-12
Bmpr1a	ENSMUSG00000021796	-2.08937	6.65568	1.18835e-13	1.97732e-12
Nup205	ENSMUSG00000038759	-1.63004	5.60319	1.19605e-13	1.98853e-12
Ptprk	ENSMUSG00000019889	-1.69447	4.8299	1.21254e-13	2.01432e-12
Lrrc47	ENSMUSG00000029028	1.98009	6.68313	1.2281e-13	2.03852e-12
Phc3	ENSMUSG00000037652	-1.601	6.08686	1.22926e-13	2.03881e-12
Haus2	ENSMUSG00000027285	-2.06804	3.76451	1.25809e-13	2.08494e-12
Gm10000	ENSMUSG00000114826	8.84301	-1.08442	1.26701e-13	2.09805e-12
Foxb1	ENSMUSG00000059246	6.87816	0.0318702	1.27908e-13	2.11633e-12
Gpr27	ENSMUSG00000072875	1.76597	5.8386	1.32395e-13	2.18706e-12
ENSMUSG00000120467	ENSMUSG00000120467	5.46512	-0.618823	1.32343e-13	2.18706e-12
Avp	ENSMUSG00000037727	7.05682	-1.60326	1.3308e-13	2.19662e-12
Kmt2c	ENSMUSG00000038056	-1.77142	8.17345	1.3442e-13	2.21697e-12
Gm12610	ENSMUSG00000086035	3.25727	3.38164	1.39094e-13	2.29221e-12
Galr3	ENSMUSG00000114755	1.56683	4.0971	1.39597e-13	2.29867e-12
Mkrn2os	ENSMUSG00000068011	-1.8462	3.50104	1.41308e-13	2.32498e-12
Rpn1	ENSMUSG00000030062	-1.91009	7.13054	1.42039e-13	2.33515e-12
Ifnar1	ENSMUSG00000022967	-1.75946	4.92437	1.44692e-13	2.37686e-12
ENSMUSG00000120248	ENSMUSG00000120248	4.85521	1.88036	1.45616e-13	2.39015e-12
Stxbp3	ENSMUSG00000027882	-1.64705	5.31713	1.48271e-13	2.43179e-12
Zfp51	ENSMUSG00000023892	-2.13837	3.19986	1.49159e-13	2.44441e-12
Pcare	ENSMUSG00000044375	9.34295	-0.548486	1.49358e-13	2.44572e-12
Ppfia4	ENSMUSG00000026458	2.85393	1.77929	1.50988e-13	2.47046e-12
Mylk	ENSMUSG00000022836	2.24896	3.11219	1.51853e-13	2.48264e-12
Stip1	ENSMUSG00000024966	-1.56455	6.38071	1.54263e-13	2.52003e-12
mt-Tl1	ENSMUSG00000064340	8.4039	-1.53878	1.55869e-13	2.54426e-12
Fndc3a	ENSMUSG00000033487	-1.76652	8.50738	1.5628e-13	2.54895e-12
Usp53	ENSMUSG00000039701	-1.50908	4.69285	1.57446e-13	2.56593e-12
Sgms2	ENSMUSG00000050931	-1.65765	6.20517	1.57761e-13	2.56904e-12
Sult1d1	ENSMUSG00000029273	-2.29023	2.7891	1.59672e-13	2.59605e-12
Tspyl4	ENSMUSG00000039485	-1.75897	6.25058	1.59649e-13	2.59605e-12
Ebf3	ENSMUSG00000010476	3.67573	1.82258	1.61868e-13	2.62968e-12
Cdc20	ENSMUSG00000006398	3.79326	1.20088	1.62779e-13	2.64241e-12
Lpl	ENSMUSG00000015568	-1.98567	7.78951	1.63119e-13	2.64583e-12
Gm50455	ENSMUSG00000118071	3.44849	0.874722	1.65261e-13	2.67848e-12
Tbpl1	ENSMUSG00000071359	-1.80191	4.58206	1.65782e-13	2.6848e-12
Sim1	ENSMUSG00000019913	-1.95729	4.29573	1.69863e-13	2.74875e-12
Wdr95	ENSMUSG00000029658	5.90728	0.436975	1.70136e-13	2.75101e-12
C130071C03Rik	ENSMUSG00000050334	6.85421	-0.792568	1.70323e-13	2.75187e-12
Eif1a	ENSMUSG00000057561	-1.86343	5.09003	1.70493e-13	2.75246e-12
Foxa1	ENSMUSG00000035451	4.38072	0.945593	1.71866e-13	2.77245e-12
Vkorc1l1	ENSMUSG00000066735	-2.03934	5.66735	1.74199e-13	2.80789e-12
Tmem59	ENSMUSG00000028618	-1.75029	7.00788	1.74902e-13	2.81702e-12
Erbb4	ENSMUSG00000062209	3.77598	1.54565	1.76708e-13	2.84388e-12
Cdx2	ENSMUSG00000029646	6.00062	-0.0984347	1.77675e-13	2.85722e-12
Slc30a7	ENSMUSG00000054414	-1.66997	5.78214	1.79103e-13	2.87607e-12
Stmn1	ENSMUSG00000028832	2.63072	3.51054	1.79352e-13	2.87607e-12
Akap12	ENSMUSG00000038587	1.53671	3.86451	1.79322e-13	2.87607e-12
Memo1	ENSMUSG00000058704	-1.82883	3.68954	1.79406e-13	2.87607e-12
Angel2	ENSMUSG00000026634	-1.72281	4.98083	1.81446e-13	2.90652e-12
Ccdc88b	ENSMUSG00000047810	2.25935	2.04478	1.8611e-13	2.97891e-12
Slc6a7	ENSMUSG00000052026	8.7941	-1.1342	1.87175e-13	2.99364e-12
Pgc	ENSMUSG00000023987	6.22574	-0.728026	1.8757e-13	2.99764e-12
9530053A07Rik	ENSMUSG00000078776	3.50626	2.55464	1.88664e-13	3.01278e-12
Nog	ENSMUSG00000048616	6.53443	0.700548	1.89576e-13	3.02501e-12
Foxi3	ENSMUSG00000055874	8.10424	-0.466083	1.94561e-13	3.10213e-12
Reg3d	ENSMUSG00000068341	8.20266	0.25725	1.99849e-13	3.18399e-12
Vps4b	ENSMUSG00000009907	-1.70885	5.83431	2.01215e-13	3.20328e-12
Mrps34	ENSMUSG00000038880	1.8212	3.33513	2.03672e-13	3.2374e-12
Ankhd1	ENSMUSG00000024483	-1.71529	6.86472	2.03571e-13	3.2374e-12
Dnajc13	ENSMUSG00000032560	-1.61729	6.442	2.04306e-13	3.24498e-12
Il17d	ENSMUSG00000050222	1.74826	2.94199	2.0784e-13	3.29856e-12
Ccdc186	ENSMUSG00000035173	-1.90048	5.69104	2.11795e-13	3.35874e-12
Rora	ENSMUSG00000032238	-1.8714	7.08081	2.12167e-13	3.36205e-12
Hbp1	ENSMUSG00000002996	-1.64906	4.43111	2.15177e-13	3.40713e-12
Rnf207	ENSMUSG00000058498	5.11518	1.13666	2.15984e-13	3.41729e-12
Six3os1	ENSMUSG00000093460	7.01769	-0.100289	2.16265e-13	3.41911e-12
Hnrnpa3	ENSMUSG00000059005	-1.86394	7.37385	2.17698e-13	3.43914e-12
ENSMUSG00000120693	ENSMUSG00000120693	3.7016	0.975108	2.22154e-13	3.50424e-12
5830428M24Rik	ENSMUSG00000113035	7.01819	4.55703	2.2216e-13	3.50424e-12
Btbd10	ENSMUSG00000038187	-1.62051	4.32344	2.2446e-13	3.53783e-12
Diaph2	ENSMUSG00000034480	-1.6333	5.84749	2.25221e-13	3.5471e-12
Appbp2	ENSMUSG00000018481	-1.68372	6.07122	2.32959e-13	3.66617e-12
Sox2	ENSMUSG00000074637	5.34855	0.90923	2.33257e-13	3.66806e-12
Bpnt2	ENSMUSG00000066324	-2.14083	6.24926	2.33912e-13	3.67556e-12
Nxnl2	ENSMUSG00000021396	5.18622	0.188806	2.36877e-13	3.71931e-12
Setx	ENSMUSG00000043535	-1.77722	6.27175	2.39709e-13	3.76092e-12
Zfp563	ENSMUSG00000067424	-2.1031	3.12698	2.41207e-13	3.78154e-12
Slc25a17	ENSMUSG00000022404	-1.75043	4.50241	2.43062e-13	3.80772e-12
Ly96	ENSMUSG00000025779	-3.09754	2.12987	2.43491e-13	3.81156e-12
Pex3	ENSMUSG00000019809	-2.32777	4.13759	2.45407e-13	3.83863e-12
Ythdc2	ENSMUSG00000034653	-1.57664	4.26289	2.49969e-13	3.90701e-12
Poglut1	ENSMUSG00000034064	-1.8219	4.57992	2.52303e-13	3.94051e-12
Grpel2	ENSMUSG00000024580	-1.63583	5.00767	2.52663e-13	3.94315e-12
Ankfy1	ENSMUSG00000020790	-1.68412	6.61394	2.56133e-13	3.99428e-12
Fzd9	ENSMUSG00000049551	5.10032	1.70846	2.5829e-13	4.02487e-12
Krt40	ENSMUSG00000059169	8.26255	-1.53742	2.60103e-13	4.05006e-12
Ryr2	ENSMUSG00000021313	5.02845	1.50591	2.60468e-13	4.05268e-12
Bhlhb9	ENSMUSG00000072964	-1.66483	4.68571	2.67223e-13	4.15466e-12
Pcmtd1	ENSMUSG00000051285	-2.22855	6.24451	2.71101e-13	4.21177e-12
Cnot2	ENSMUSG00000020166	-2.04722	5.07929	2.72003e-13	4.22007e-12
Otx1	ENSMUSG00000005917	5.72586	0.384978	2.72045e-13	4.22007e-12
Dcbld2	ENSMUSG00000035107	-1.65258	4.2459	2.73935e-13	4.24619e-12
Slc35f5	ENSMUSG00000026342	-1.96916	6.30302	2.76236e-13	4.27864e-12
Tmem126b	ENSMUSG00000030614	-1.92495	3.53539	2.8161e-13	4.35861e-12
Ap1g1	ENSMUSG00000031731	-1.59241	6.64106	2.82343e-13	4.36668e-12
Mysm1	ENSMUSG00000062627	-1.92736	5.80547	2.87736e-13	4.44675e-12
Fgf16	ENSMUSG00000031230	7.66048	-1.04661	2.90095e-13	4.47986e-12
Hif1a	ENSMUSG00000021109	-1.69696	6.36824	2.9304e-13	4.52194e-12
Cyp20a1	ENSMUSG00000049439	-2.03436	3.88357	2.96721e-13	4.57531e-12
Senp5	ENSMUSG00000022772	-1.77669	6.05243	2.99621e-13	4.61658e-12
Mospd2	ENSMUSG00000061778	-1.66032	4.87276	3.00033e-13	4.61948e-12
Chst5	ENSMUSG00000031952	7.26945	-0.806865	3.04431e-13	4.6837e-12
Slc4a1	ENSMUSG00000006574	4.39235	0.628643	3.07712e-13	4.73064e-12
Samd9l	ENSMUSG00000047735	-2.30149	4.34323	3.11927e-13	4.79187e-12
Peg12	ENSMUSG00000070526	5.73396	0.421911	3.13762e-13	4.81648e-12
Spp1	ENSMUSG00000029304	-1.79275	5.4424	3.14701e-13	4.8237e-12
Rrn3	ENSMUSG00000022682	-1.57893	6.0464	3.14602e-13	4.8237e-12
St7l	ENSMUSG00000045576	-1.62658	4.39476	3.16222e-13	4.84342e-12
Rassf6	ENSMUSG00000029370	-2.21518	3.14859	3.16561e-13	4.845e-12
Nop58	ENSMUSG00000026020	-1.57908	5.54257	3.21705e-13	4.92009e-12
Tor1aip2	ENSMUSG00000050565	-1.89178	6.72908	3.25349e-13	4.97212e-12
Gm26644	ENSMUSG00000097683	7.02678	-1.06384	3.28931e-13	5.02315e-12
Tlx2	ENSMUSG00000068327	6.36768	1.4909	3.2926e-13	5.02444e-12
Hoxd8	ENSMUSG00000027102	4.16146	1.452	3.30778e-13	5.04387e-12
Cops3	ENSMUSG00000019373	-2.1844	4.8098	3.36771e-13	5.13146e-12
Fjx1	ENSMUSG00000075012	2.63752	1.89867	3.43247e-13	5.22628e-12
Lhx9	ENSMUSG00000019230	6.22559	0.0182665	3.4456e-13	5.2424e-12
Sepsecs	ENSMUSG00000029173	-2.00111	5.7162	3.45564e-13	5.2538e-12
Rraga	ENSMUSG00000070934	-1.60914	6.04967	3.51613e-13	5.33789e-12
Gja3	ENSMUSG00000048582	7.15248	-0.198209	3.51498e-13	5.33789e-12
Slc4a10	ENSMUSG00000026904	-3.01165	5.60378	3.55058e-13	5.38622e-12
Cacna1i	ENSMUSG00000022416	2.19433	3.02178	3.61161e-13	5.47478e-12
Abi2	ENSMUSG00000026782	-1.81985	5.8859	3.65402e-13	5.53499e-12
Dock11	ENSMUSG00000031093	-1.58536	5.77837	3.72338e-13	5.63592e-12
Rbm5	ENSMUSG00000032580	-1.75075	6.22642	3.72793e-13	5.63867e-12
Scn10a	ENSMUSG00000034533	7.51842	0.463492	3.74668e-13	5.66286e-12
Ash1l	ENSMUSG00000028053	-1.62292	7.65792	3.77594e-13	5.70291e-12
Gm49336	ENSMUSG00000114797	-2.19758	4.62284	3.78918e-13	5.71872e-12
Ang	ENSMUSG00000072115	-2.35808	3.76155	3.79293e-13	5.7202e-12
Artn	ENSMUSG00000028539	2.8841	1.39502	3.84906e-13	5.8006e-12
Iqcd	ENSMUSG00000029601	3.37507	0.438249	3.86378e-13	5.81854e-12
Cavin1	ENSMUSG00000004044	2.04651	3.57894	3.88753e-13	5.85003e-12
Smim22	ENSMUSG00000096215	2.01968	4.18784	3.91175e-13	5.88218e-12
Ghr	ENSMUSG00000055737	-1.73712	7.43446	3.91501e-13	5.88279e-12
Wtip	ENSMUSG00000036459	2.18498	2.43494	3.9294e-13	5.9001e-12
Sult2a5	ENSMUSG00000078799	6.96617	-1.10038	3.96095e-13	5.93525e-12
Csmd1	ENSMUSG00000060924	4.59548	0.906877	3.9572e-13	5.93525e-12
Kcnk12	ENSMUSG00000050138	1.7184	4.33616	3.96144e-13	5.93525e-12
Trank1	ENSMUSG00000062296	4.35449	2.13989	3.9675e-13	5.94001e-12
Derl2	ENSMUSG00000018442	-1.99447	6.2292	3.97832e-13	5.95189e-12
Gsg1l	ENSMUSG00000046182	3.78489	1.72143	4.00737e-13	5.991e-12
Exd2	ENSMUSG00000032705	-1.64918	4.05941	4.01992e-13	6.00541e-12
Foxd4	ENSMUSG00000051490	7.63595	0.106517	4.06464e-13	6.06782e-12
Tmco1	ENSMUSG00000052428	-1.58962	5.28041	4.16005e-13	6.20575e-12
Phlda2	ENSMUSG00000010760	6.35572	-0.0669362	4.20937e-13	6.2748e-12
Klhl31	ENSMUSG00000044938	3.65111	2.36056	4.24383e-13	6.32159e-12
Hoxa9	ENSMUSG00000038227	7.73722	0.915525	4.29611e-13	6.39485e-12
Lrig3	ENSMUSG00000020105	3.59424	0.857046	4.35814e-13	6.48249e-12
Usp38	ENSMUSG00000038250	-1.5563	4.50328	4.41185e-13	6.55765e-12
Tmem158	ENSMUSG00000054871	3.90552	2.16527	4.42591e-13	6.57382e-12
Adgrf5	ENSMUSG00000056492	-1.59383	5.37589	4.48505e-13	6.65685e-12
Mt3	ENSMUSG00000031760	2.86398	1.55328	4.50094e-13	6.67564e-12
Zar1	ENSMUSG00000063935	8.78203	-1.16565	4.50534e-13	6.67736e-12
Ociad1	ENSMUSG00000029152	-1.59738	6.81313	4.54631e-13	6.73324e-12
Fam171b	ENSMUSG00000048388	-1.68896	6.07796	4.56187e-13	6.75144e-12
1700019L13Rik	ENSMUSG00000111639	4.73822	0.266272	4.58806e-13	6.78189e-12
Vipr2	ENSMUSG00000011171	-1.96403	3.517	4.58903e-13	6.78189e-12
Fam76b	ENSMUSG00000037808	-1.94622	4.11678	4.5932e-13	6.7832e-12
Mesd	ENSMUSG00000038503	-1.61718	4.01414	4.63468e-13	6.82977e-12
Rdh7	ENSMUSG00000040134	5.15707	0.390721	4.62848e-13	6.82977e-12
Krt83	ENSMUSG00000067613	7.59012	-2.17006	4.63288e-13	6.82977e-12
Wnt10a	ENSMUSG00000026167	6.02547	0.471741	4.70683e-13	6.93115e-12
Gjd2	ENSMUSG00000068615	-2.16403	6.6446	4.73444e-13	6.96683e-12
Fnta	ENSMUSG00000015994	-1.78385	4.54703	5.01627e-13	7.37628e-12
Ncoa6	ENSMUSG00000038369	-1.60635	7.31419	5.04119e-13	7.40765e-12
Cd81	ENSMUSG00000037706	-1.54075	6.17166	5.08473e-13	7.4663e-12
Steep1	ENSMUSG00000006423	-1.84	4.65109	5.14371e-13	7.54752e-12
Prtg	ENSMUSG00000036030	4.81025	0.512596	5.1575e-13	7.56237e-12
Hacd2	ENSMUSG00000035376	-1.88738	3.68425	5.17855e-13	7.58784e-12
Zmym4	ENSMUSG00000042446	-1.63351	6.05356	5.28895e-13	7.74411e-12
Ric8b	ENSMUSG00000035620	-1.62355	4.98931	5.29484e-13	7.74723e-12
Urb2	ENSMUSG00000031976	-1.58356	4.46828	5.33476e-13	7.80011e-12
Slc17a7	ENSMUSG00000070570	6.38126	0.12533	5.37969e-13	7.86022e-12
Atp6v0e	ENSMUSG00000015575	-1.58465	5.90039	5.46097e-13	7.97333e-12
Nipal1	ENSMUSG00000067219	-1.81914	4.7645	5.5548e-13	8.10458e-12
A630089N07Rik	ENSMUSG00000116673	-4.45845	0.976968	5.56577e-13	8.11484e-12
Zfp87	ENSMUSG00000097333	-2.24985	2.7192	5.6063e-13	8.16816e-12
Gm5600	ENSMUSG00000073862	8.22802	-1.67065	5.68315e-13	8.27429e-12
Cdk14	ENSMUSG00000028926	-1.48308	5.15868	5.68983e-13	8.27817e-12
Setdb1	ENSMUSG00000015697	-1.69545	4.88095	5.72472e-13	8.31975e-12
Mcoln2	ENSMUSG00000011008	6.58234	4.51225	5.72649e-13	8.31975e-12
Hook1	ENSMUSG00000028572	-1.89806	6.71145	5.75082e-13	8.34923e-12
Usp37	ENSMUSG00000033364	-1.55827	5.49397	5.75788e-13	8.35358e-12
Fam135b	ENSMUSG00000036800	-2.12248	5.68526	5.78736e-13	8.39044e-12
Slc7a14	ENSMUSG00000069072	-1.9198	8.81751	5.79229e-13	8.3917e-12
Zfyve28	ENSMUSG00000037224	4.73774	0.706052	5.811e-13	8.41289e-12
Snta1	ENSMUSG00000027488	1.63918	3.5219	5.8244e-13	8.42637e-12
Cabp2	ENSMUSG00000024857	6.65959	-0.648244	5.84608e-13	8.45181e-12
1700069B07Rik	ENSMUSG00000053081	4.02453	0.643217	5.96541e-13	8.61828e-12
Rad21	ENSMUSG00000022314	-1.70502	7.00826	5.99928e-13	8.66114e-12
Brms1l	ENSMUSG00000012076	-1.73904	4.11331	6.10537e-13	8.80813e-12
Entpd3	ENSMUSG00000041608	-1.99033	6.92377	6.13702e-13	8.84761e-12
Myh4	ENSMUSG00000057003	6.24777	-0.926373	6.17457e-13	8.89552e-12
Gm20421	ENSMUSG00000092483	8.34913	-1.62636	6.27924e-13	9.03999e-12
Tmem132d	ENSMUSG00000034310	6.16919	-0.364333	6.30913e-13	9.07669e-12
Micu3	ENSMUSG00000039478	-1.6758	4.68183	6.36399e-13	9.14924e-12
AA387883	ENSMUSG00000117896	4.44293	1.00798	6.38858e-13	9.17819e-12
Ints10	ENSMUSG00000031864	-1.62581	4.07636	6.57196e-13	9.43506e-12
Hsp90b1	ENSMUSG00000020048	-1.82312	9.46102	6.57855e-13	9.43795e-12
Olfr324	ENSMUSG00000056564	8.10142	-1.62561	6.61464e-13	9.48313e-12
Clasp2	ENSMUSG00000033392	-1.60008	6.43932	6.6207e-13	9.48522e-12
Insig2	ENSMUSG00000003721	-1.72893	4.37296	6.6293e-13	9.49095e-12
Foxb2	ENSMUSG00000056829	6.87211	0.432891	6.6809e-13	9.55818e-12
Fh1	ENSMUSG00000026526	-1.5898	5.07785	6.73359e-13	9.62688e-12
Tspan31	ENSMUSG00000006736	-1.80504	5.10243	6.73969e-13	9.62893e-12
Suco	ENSMUSG00000040297	-1.79324	6.30497	7.02906e-13	1.00354e-11
Ctns	ENSMUSG00000005949	-2.11363	5.07452	7.04649e-13	1.00533e-11
Zxdb	ENSMUSG00000073062	-1.82184	4.36705	7.12118e-13	1.01528e-11
Kcnb2	ENSMUSG00000092083	-1.88181	4.79453	7.12989e-13	1.01582e-11
Ipo5	ENSMUSG00000030662	-1.56837	7.29337	7.24341e-13	1.03129e-11
Utp6	ENSMUSG00000035575	-1.7396	4.93364	7.42566e-13	1.0565e-11
Gm47518	ENSMUSG00000113716	6.44276	0.416647	7.48607e-13	1.06436e-11
9330159F19Rik	ENSMUSG00000004360	-1.9535	3.5108	7.51017e-13	1.06706e-11
Zc3h6	ENSMUSG00000042851	-2.01931	3.01128	7.55446e-13	1.07261e-11
Kpna1	ENSMUSG00000022905	-1.61809	6.35909	7.57286e-13	1.07448e-11
Rnf10	ENSMUSG00000041740	2.01742	9.07552	7.58988e-13	1.07616e-11
Papss2	ENSMUSG00000024899	-1.67837	8.56496	7.7211e-13	1.09401e-11
Zdhhc21	ENSMUSG00000028403	-1.71767	4.98387	7.84914e-13	1.11139e-11
Sema5b	ENSMUSG00000052133	3.8709	1.4071	7.87904e-13	1.11485e-11
H1f7	ENSMUSG00000048077	8.29514	-1.61702	7.89936e-13	1.11696e-11
Opa1	ENSMUSG00000038084	-1.69996	6.53587	7.95046e-13	1.12342e-11
Olfr650-ps1	ENSMUSG00000081859	8.22577	-1.73539	7.98696e-13	1.1278e-11
Emx2	ENSMUSG00000043969	5.74288	-0.456302	8.00092e-13	1.129e-11
Dlx3	ENSMUSG00000001510	6.25627	-1.25054	8.05677e-13	1.1361e-11
Ttc14	ENSMUSG00000027677	-1.82383	4.97248	8.09506e-13	1.13994e-11
4933408J17Rik	ENSMUSG00000097407	6.89659	-1.118	8.09046e-13	1.13994e-11
Rnf141	ENSMUSG00000030788	-1.88964	5.73684	8.2353e-13	1.1589e-11
Rbmx	ENSMUSG00000031134	-1.54368	4.22101	8.2664e-13	1.16248e-11
Syncrip	ENSMUSG00000032423	-2.1246	5.35271	8.2726e-13	1.16256e-11
1190005I06Rik	ENSMUSG00000043687	6.42012	-0.43036	8.30754e-13	1.16668e-11
Nsun3	ENSMUSG00000050312	-1.74978	4.28257	8.34788e-13	1.17154e-11
Gabpb2	ENSMUSG00000038766	-1.78358	6.01702	8.35934e-13	1.17236e-11
Zic4	ENSMUSG00000036972	7.38224	-0.236332	8.54726e-13	1.19789e-11
2610035F20Rik	ENSMUSG00000085555	6.6807	-1.39028	8.57187e-13	1.20053e-11
En1	ENSMUSG00000058665	6.59636	-0.246548	8.59238e-13	1.20258e-11
Mesp1	ENSMUSG00000030544	3.53696	0.453671	8.66835e-13	1.21239e-11
Jrkl	ENSMUSG00000079083	-2.26781	2.85654	8.7875e-13	1.22822e-11
Fam170b	ENSMUSG00000078127	8.3061	-1.6714	8.87489e-13	1.2396e-11
Gm4924	ENSMUSG00000073427	-2.40673	2.39212	8.93186e-13	1.24671e-11
Hmx2	ENSMUSG00000050100	6.2979	0.0117004	8.99421e-13	1.25456e-11
Alpk2	ENSMUSG00000032845	5.90675	-0.129464	9.03668e-13	1.25964e-11
Prss1	ENSMUSG00000062751	6.67719	1.26319	9.12193e-13	1.27066e-11
Arl14ep	ENSMUSG00000027122	-1.79276	5.64646	9.14796e-13	1.27343e-11
Slc24a1	ENSMUSG00000034452	2.64175	2.4123	9.1573e-13	1.27387e-11
Rpgr	ENSMUSG00000031174	-1.7486	3.97677	9.32963e-13	1.29696e-11
Hjv	ENSMUSG00000038403	6.55124	-1.3892	9.34453e-13	1.29816e-11
Necap1	ENSMUSG00000030327	-1.89554	5.57949	9.48643e-13	1.31698e-11
Plppr2	ENSMUSG00000040563	2.40866	6.54046	9.49923e-13	1.31787e-11
Pde1c	ENSMUSG00000004347	-1.42814	5.11436	9.63611e-13	1.33596e-11
Klf2	ENSMUSG00000055148	2.45159	2.199	9.80584e-13	1.35858e-11
Chrnd	ENSMUSG00000026251	8.19965	-1.74343	9.91866e-13	1.37329e-11
Taf12	ENSMUSG00000028899	-1.74818	3.48956	9.98518e-13	1.38157e-11
Gbx1	ENSMUSG00000067724	3.86164	1.47213	1.0019e-12	1.38532e-11
Rasgrp4	ENSMUSG00000030589	4.50042	0.168549	1.0127e-12	1.39932e-11
Ttc6	ENSMUSG00000046782	5.69195	0.734129	1.01628e-12	1.40333e-11
D030024E09Rik	ENSMUSG00000116031	7.85711	-1.98308	1.02431e-12	1.41346e-11
Rars2	ENSMUSG00000028292	-1.67025	4.39692	1.03872e-12	1.43239e-11
Slc5a5	ENSMUSG00000000792	4.05153	1.01284	1.05173e-12	1.44936e-11
Atp6v1a	ENSMUSG00000052459	-1.69683	7.30683	1.05474e-12	1.45254e-11
6430628N08Rik	ENSMUSG00000034185	6.37615	0.274167	1.0649e-12	1.46555e-11
Aif1	ENSMUSG00000024397	2.51492	1.75014	1.08265e-12	1.48898e-11
Pgrmc2	ENSMUSG00000049940	-1.77733	6.51665	1.08449e-12	1.49052e-11
Rrm1	ENSMUSG00000030978	-1.58902	4.25319	1.09049e-12	1.49777e-11
Slc35b4	ENSMUSG00000018999	-1.97353	6.05089	1.10561e-12	1.51752e-11
Pex1	ENSMUSG00000005907	-1.51831	4.42476	1.10833e-12	1.52024e-11
Sp6	ENSMUSG00000038560	6.60552	-1.47103	1.11155e-12	1.52365e-11
Fam163b	ENSMUSG00000009216	4.63805	-0.998095	1.11632e-12	1.52874e-11
Dbx1	ENSMUSG00000030507	6.25711	-1.30934	1.11674e-12	1.52874e-11
Foxc2	ENSMUSG00000046714	3.06282	2.61127	1.12334e-12	1.53573e-11
Six3	ENSMUSG00000038805	7.50887	1.62745	1.1227e-12	1.53573e-11
1600012P17Rik	ENSMUSG00000047661	6.05388	-0.0736864	1.13901e-12	1.55612e-11
Apba2	ENSMUSG00000030519	4.78316	0.656491	1.15339e-12	1.57472e-11
Tmsb10	ENSMUSG00000079523	2.13922	5.7892	1.15769e-12	1.57954e-11
Trappc6b	ENSMUSG00000020993	-1.70092	3.87617	1.18297e-12	1.61297e-11
Gm10320	ENSMUSG00000092116	2.58224	1.80386	1.18751e-12	1.6181e-11
Slc26a3	ENSMUSG00000001225	6.05224	1.26835	1.19874e-12	1.63232e-11
Jph4	ENSMUSG00000022208	1.52654	3.70815	1.20183e-12	1.63544e-11
Matn1	ENSMUSG00000040533	8.17914	-0.559477	1.2342e-12	1.67838e-11
Tmem70	ENSMUSG00000025940	-1.74508	3.63684	1.24886e-12	1.69719e-11
Lztfl1	ENSMUSG00000025245	-1.71735	4.09892	1.26332e-12	1.71571e-11
Bpnt1	ENSMUSG00000026617	-1.88558	5.84698	1.27393e-12	1.72899e-11
Naa15	ENSMUSG00000063273	-1.64647	6.18878	1.2769e-12	1.73188e-11
Zfp874a	ENSMUSG00000069206	-1.73095	3.45083	1.30157e-12	1.76418e-11
Alkbh8	ENSMUSG00000025899	-2.17718	4.11059	1.32961e-12	1.801e-11
Serinc3	ENSMUSG00000017707	-1.92641	7.27529	1.34031e-12	1.81431e-11
Arid2	ENSMUSG00000033237	-1.6523	6.23467	1.34389e-12	1.81796e-11
Col19a1	ENSMUSG00000026141	4.33499	1.42633	1.35725e-12	1.83482e-11
Cct6a	ENSMUSG00000029447	-1.58496	6.00042	1.36149e-12	1.83935e-11
Pcdhga6	ENSMUSG00000103793	-1.94145	3.20735	1.36826e-12	1.84728e-11
Fbxl15	ENSMUSG00000025226	1.96536	3.35333	1.37213e-12	1.85129e-11
Xiap	ENSMUSG00000025860	-1.96678	5.59062	1.37505e-12	1.85403e-11
Slc40a1	ENSMUSG00000025993	-1.68513	5.11791	1.38065e-12	1.86035e-11
Parp11	ENSMUSG00000037997	-1.75256	3.59869	1.38401e-12	1.86367e-11
Tmtc1	ENSMUSG00000030306	-1.44605	4.84789	1.40034e-12	1.88442e-11
Lgr4	ENSMUSG00000050199	-1.64176	4.56051	1.41048e-12	1.89683e-11
Ccdc180	ENSMUSG00000035539	4.86677	0.248712	1.4419e-12	1.93782e-11
Carf	ENSMUSG00000026017	-1.58178	4.52943	1.45238e-12	1.95063e-11
Gpd2	ENSMUSG00000026827	-1.62433	5.9858	1.47098e-12	1.97433e-11
Adamts2	ENSMUSG00000036545	2.77337	1.47847	1.48168e-12	1.9874e-11
Gucy2f	ENSMUSG00000042282	6.53437	-1.5611	1.50792e-12	2.02128e-11
Casp8ap2	ENSMUSG00000028282	-1.69655	4.25325	1.51512e-12	2.02961e-11
Alg2	ENSMUSG00000039740	-1.92336	6.61001	1.53488e-12	2.05474e-11
Myom3	ENSMUSG00000037139	6.85404	0.59559	1.55796e-12	2.08293e-11
Dis3	ENSMUSG00000033166	-1.68005	4.04197	1.55782e-12	2.08293e-11
Ghitm	ENSMUSG00000041028	-1.70245	7.23351	1.56197e-12	2.08694e-11
Spata31d1b	ENSMUSG00000091311	9.26305	-0.629608	1.57167e-12	2.09855e-11
Mdga1	ENSMUSG00000043557	3.51443	1.73033	1.57867e-12	2.10652e-11
Cdh8	ENSMUSG00000036510	-1.48318	5.1449	1.60069e-12	2.13453e-11
Eif4e3	ENSMUSG00000093661	1.68642	6.0382	1.61142e-12	2.14745e-11
Tceal6	ENSMUSG00000031409	3.74826	0.805074	1.62802e-12	2.16817e-11
Mxd3	ENSMUSG00000021485	3.50268	0.262265	1.63948e-12	2.18202e-11
Slc6a5	ENSMUSG00000039728	6.49787	-0.427232	1.65519e-12	2.20152e-11
Ascl5	ENSMUSG00000097918	7.25118	-1.478	1.66329e-12	2.21086e-11
Inf2	ENSMUSG00000037679	2.18446	2.91345	1.66546e-12	2.21231e-11
Rars	ENSMUSG00000018848	-1.5578	5.58198	1.6875e-12	2.24015e-11
Smim7	ENSMUSG00000044600	-1.59235	5.56911	1.70637e-12	2.26375e-11
Robo2	ENSMUSG00000052516	-1.82447	7.21047	1.7696e-12	2.34611e-11
E330035G20Rik	ENSMUSG00000113120	7.99636	-1.95028	1.79437e-12	2.37743e-11
Trim42	ENSMUSG00000032451	7.31855	-1.4277	1.80468e-12	2.38955e-11
Slamf1	ENSMUSG00000015316	7.06602	-1.61401	1.81971e-12	2.4079e-11
Acadsb	ENSMUSG00000030861	-1.65904	5.66072	1.83059e-12	2.42075e-11
Acox1	ENSMUSG00000020777	-1.69678	6.60584	1.83912e-12	2.43047e-11
Nudt5	ENSMUSG00000025817	-1.54009	4.91767	1.84094e-12	2.43132e-11
Olfr874	ENSMUSG00000063350	5.74435	-1.0257	1.84636e-12	2.43691e-11
Etfdh	ENSMUSG00000027809	-1.62795	4.23253	1.86301e-12	2.45574e-11
Enpp2	ENSMUSG00000022425	-2.24605	7.67011	1.86282e-12	2.45574e-11
Topors	ENSMUSG00000036822	-1.55163	4.53007	1.87171e-12	2.46405e-11
Elp2	ENSMUSG00000024271	-1.59195	5.20708	1.87065e-12	2.46405e-11
5330438D12Rik	ENSMUSG00000052291	2.02311	3.1115	1.87499e-12	2.4668e-11
Gpr153	ENSMUSG00000042804	2.40009	2.91231	1.9036e-12	2.50285e-11
Plpbp	ENSMUSG00000031485	-1.46556	5.29541	1.90937e-12	2.50883e-11
Tssk6	ENSMUSG00000047654	3.53526	1.19344	1.93375e-12	2.53925e-11
Zbtb33	ENSMUSG00000048047	-1.92701	4.95813	1.95552e-12	2.5662e-11
Pigh	ENSMUSG00000021120	-2.70878	2.3829	1.97436e-12	2.58928e-11
Trem2	ENSMUSG00000023992	1.97234	2.68231	1.97915e-12	2.59391e-11
Cbr3	ENSMUSG00000022947	2.45379	2.67292	1.996e-12	2.61433e-11
Tlx3	ENSMUSG00000040610	5.85506	-0.221193	2.00422e-12	2.62343e-11
Lancl2	ENSMUSG00000062190	-1.76515	4.3211	2.01257e-12	2.63269e-11
Snx31	ENSMUSG00000013611	5.96841	-0.56242	2.02496e-12	2.64722e-11
Ppm1k	ENSMUSG00000037826	-1.72778	4.50627	2.08586e-12	2.72511e-11
Arl8b	ENSMUSG00000030105	-1.73838	7.54518	2.11956e-12	2.76737e-11
Prps1l3	ENSMUSG00000079104	-1.93342	4.1055	2.12509e-12	2.77284e-11
Copb1	ENSMUSG00000030754	-1.83775	7.19271	2.14531e-12	2.79746e-11
Pum1	ENSMUSG00000028580	-1.5008	6.43867	2.15326e-12	2.80604e-11
Ro60	ENSMUSG00000018199	-2.02041	6.36376	2.15481e-12	2.80628e-11
Slc25a36	ENSMUSG00000032449	-1.74357	6.67244	2.17774e-12	2.83436e-11
Sox3	ENSMUSG00000045179	6.56752	0.261101	2.19786e-12	2.85874e-11
Slc13a3	ENSMUSG00000018459	5.86072	0.219073	2.24196e-12	2.91426e-11
Dars	ENSMUSG00000026356	-1.52816	5.5998	2.25291e-12	2.92481e-11
Tex10	ENSMUSG00000028345	-1.69648	4.32685	2.25205e-12	2.92481e-11
Ttc9c	ENSMUSG00000071660	-1.95332	4.76756	2.25495e-12	2.92562e-11
Gm5113	ENSMUSG00000121377	-1.90063	3.17992	2.27904e-12	2.95501e-11
Ptms	ENSMUSG00000030122	1.82026	8.87905	2.2875e-12	2.96412e-11
Nrxn2	ENSMUSG00000033768	2.67369	3.7288	2.32591e-12	3.01199e-11
Trip4	ENSMUSG00000032386	-1.51412	4.87299	2.33723e-12	3.02476e-11
A430108G06Rik	ENSMUSG00000086851	4.29902	0.926336	2.3459e-12	3.03407e-11
Irf2	ENSMUSG00000031627	-1.49843	4.51916	2.36504e-12	3.0569e-11
Emx1	ENSMUSG00000033726	5.11448	-0.438038	2.38506e-12	3.08086e-11
Tbkbp1	ENSMUSG00000038517	2.4204	2.80708	2.39368e-12	3.09005e-11
Ier5	ENSMUSG00000056708	1.74151	4.9968	2.39978e-12	3.09598e-11
Srsf7	ENSMUSG00000024097	-1.66974	5.25114	2.41821e-12	3.11782e-11
Cep250	ENSMUSG00000038241	1.92745	5.14133	2.4782e-12	3.19316e-11
Prps1	ENSMUSG00000031432	-1.99695	5.87951	2.49397e-12	3.21147e-11
Gnaq	ENSMUSG00000024639	-1.56504	6.76793	2.49762e-12	3.21417e-11
Srsf5	ENSMUSG00000021134	-1.83495	6.20617	2.53143e-12	3.25564e-11
Olfr222	ENSMUSG00000059610	8.23296	-1.70667	2.56294e-12	3.29412e-11
Rbm4	ENSMUSG00000094936	-2.54361	2.18839	2.59319e-12	3.33091e-11
Mtmr1	ENSMUSG00000015214	-1.55722	4.51094	2.60201e-12	3.34016e-11
Tdrd1	ENSMUSG00000025081	5.11583	-0.186208	2.64222e-12	3.38967e-11
Lrrc7	ENSMUSG00000028176	4.41066	1.44696	2.65458e-12	3.4034e-11
Tmed8	ENSMUSG00000034111	-1.64165	7.32324	2.70391e-12	3.4645e-11
AU022754	ENSMUSG00000097209	6.00785	-1.11546	2.71028e-12	3.47051e-11
Pou2f2	ENSMUSG00000008496	3.38779	2.04053	2.75512e-12	3.52573e-11
Cdk7	ENSMUSG00000069089	-1.84888	3.98827	2.76132e-12	3.53147e-11
Gm35041	ENSMUSG00000112857	8.55851	-1.45174	2.80551e-12	3.58577e-11
Ipo7	ENSMUSG00000066232	-1.68724	7.295	2.83931e-12	3.62672e-11
Prrt4	ENSMUSG00000079654	4.79206	0.575877	2.85241e-12	3.6412e-11
Vsig8	ENSMUSG00000049598	3.76601	1.62116	2.85605e-12	3.64359e-11
Parvg	ENSMUSG00000022439	2.62769	1.00658	2.85863e-12	3.64463e-11
Gm20300	ENSMUSG00000111080	-1.77702	5.15075	2.86299e-12	3.64793e-11
Olfr95	ENSMUSG00000049561	7.46458	-1.29868	2.9013e-12	3.69445e-11
Wdfy4	ENSMUSG00000051506	2.03156	2.4233	2.90796e-12	3.70065e-11
Zfp619	ENSMUSG00000068959	-2.18252	2.65218	2.92387e-12	3.7186e-11
Ryr1	ENSMUSG00000030592	6.08961	3.28438	2.93469e-12	3.73006e-11
Scarf2	ENSMUSG00000012017	1.75665	3.83549	2.94312e-12	3.73847e-11
Cdc37l1	ENSMUSG00000024780	-1.63261	5.63388	2.94652e-12	3.74048e-11
Zfp174	ENSMUSG00000054939	-1.72237	4.01506	2.98988e-12	3.7932e-11
Wrn	ENSMUSG00000031583	-1.5442	4.83652	3.02331e-12	3.83325e-11
Kcnd3os	ENSMUSG00000074346	7.93284	-2.00528	3.03379e-12	3.84181e-11
Zfp976	ENSMUSG00000074158	-2.27281	3.01473	3.03236e-12	3.84181e-11
Plscr1	ENSMUSG00000032369	-1.74518	3.50606	3.04107e-12	3.84867e-11
Runx3	ENSMUSG00000070691	2.71857	2.86739	3.04903e-12	3.85637e-11
Exoc5	ENSMUSG00000061244	-1.91888	5.91137	3.05579e-12	3.86255e-11
Emilin3	ENSMUSG00000050700	4.15711	0.70894	3.06674e-12	3.87401e-11
Gm50475	ENSMUSG00000118394	4.27337	0.45914	3.07573e-12	3.883e-11
Zfp422	ENSMUSG00000059878	-1.53324	4.6157	3.12008e-12	3.93657e-11
Slc13a1	ENSMUSG00000029700	6.36017	-1.2307	3.13028e-12	3.94702e-11
Bmp6	ENSMUSG00000039004	2.03763	2.8403	3.13544e-12	3.95112e-11
Pla2g4d	ENSMUSG00000070719	6.51631	-0.415848	3.18872e-12	4.0158e-11
Tmbim4	ENSMUSG00000020225	-1.41182	4.7669	3.20554e-12	4.03452e-11
Crebzf	ENSMUSG00000051451	1.8283	6.25693	3.21012e-12	4.03781e-11
H1f4	ENSMUSG00000051627	2.3166	7.07943	3.24879e-12	4.08397e-11
Ttc4	ENSMUSG00000025413	-1.49547	4.09908	3.25843e-12	4.09358e-11
Ggps1	ENSMUSG00000021302	-1.64001	5.24647	3.41755e-12	4.29088e-11
Gm47923	ENSMUSG00000111444	7.9063	-2.01782	3.50671e-12	4.40015e-11
Timeless	ENSMUSG00000039994	2.12076	2.17376	3.53612e-12	4.43434e-11
Rab33b	ENSMUSG00000027739	-2.25693	4.67491	3.56417e-12	4.4668e-11
Ing5	ENSMUSG00000026283	-1.63986	4.8106	3.58467e-12	4.48977e-11
Armcx1	ENSMUSG00000033460	-1.46524	4.36497	3.60404e-12	4.51129e-11
Gria1	ENSMUSG00000020524	7.34531	-1.37162	3.60925e-12	4.51507e-11
Slitrk6	ENSMUSG00000045871	-2.40308	3.68306	3.61151e-12	4.51516e-11
A530058N18Rik	ENSMUSG00000087694	-2.10032	4.56473	3.75754e-12	4.69488e-11
D3Ertd751e	ENSMUSG00000025766	-2.00454	3.53805	3.90554e-12	4.87684e-11
Dcun1d1	ENSMUSG00000027708	-1.55553	4.73635	3.93252e-12	4.90756e-11
Slc30a9	ENSMUSG00000029221	-1.68872	6.08852	3.9382e-12	4.91167e-11
Fndc3b	ENSMUSG00000039286	-1.56264	7.36859	3.9513e-12	4.92503e-11
8030462N17Rik	ENSMUSG00000047466	-1.55708	5.73401	3.96099e-12	4.93412e-11
Prss42	ENSMUSG00000044664	7.62624	-1.22257	3.96547e-12	4.93673e-11
Zyg11a	ENSMUSG00000034645	4.74308	0.327236	3.97652e-12	4.94749e-11
Wnt8b	ENSMUSG00000036961	5.31034	0.131426	4.00756e-12	4.98311e-11
Rncr4	ENSMUSG00000103108	4.00757	0.66578	4.0132e-12	4.98711e-11
Orc2	ENSMUSG00000026037	-1.68055	4.62155	4.02794e-12	5.00241e-11
Itm2b	ENSMUSG00000022108	-1.66527	7.82947	4.03449e-12	5.00753e-11
Gpr12	ENSMUSG00000041468	6.38786	-1.05616	4.05805e-12	5.03374e-11
Ivns1abp	ENSMUSG00000023150	-1.66648	6.80423	4.07367e-12	5.05007e-11
Crlf2	ENSMUSG00000033467	2.3743	4.59303	4.13144e-12	5.11861e-11
Gm9885	ENSMUSG00000052629	7.76304	-2.13087	4.13907e-12	5.12499e-11
Arhgap22	ENSMUSG00000063506	3.35678	1.06956	4.14617e-12	5.1307e-11
Rps6ka3	ENSMUSG00000031309	-1.80782	6.47333	4.16758e-12	5.1541e-11
Sh3tc1	ENSMUSG00000036553	1.93813	2.56967	4.1833e-12	5.17044e-11
Slain2	ENSMUSG00000036087	-1.77997	5.99183	4.21084e-12	5.20136e-11
Vim	ENSMUSG00000026728	1.46424	5.47357	4.23127e-12	5.22347e-11
Septin10	ENSMUSG00000019917	-1.81498	3.34311	4.26909e-12	5.267e-11
Cd44	ENSMUSG00000005087	-1.6154	4.67108	4.27523e-12	5.27142e-11
Dctn4	ENSMUSG00000024603	-1.86631	6.32767	4.29456e-12	5.29209e-11
Rbbp5	ENSMUSG00000026439	-1.55592	5.33575	4.31168e-12	5.31001e-11
Hes5	ENSMUSG00000048001	6.05499	-0.408389	4.31993e-12	5.317e-11
Pcmt1	ENSMUSG00000019795	-1.63742	5.26669	4.34339e-12	5.34268e-11
Rnf152	ENSMUSG00000047496	-2.86854	1.90197	4.38684e-12	5.39291e-11
Alppl2	ENSMUSG00000026246	7.54278	-2.22382	4.40601e-12	5.41325e-11
Prepl	ENSMUSG00000024127	-1.78771	6.51024	4.43697e-12	5.44803e-11
Ctrc	ENSMUSG00000062478	8.18468	-1.82117	4.48499e-12	5.50373e-11
ENSMUSG00000120132	ENSMUSG00000120132	6.60967	-0.498862	4.56765e-12	5.60183e-11
Cdc73	ENSMUSG00000026361	-1.89142	6.58425	4.60018e-12	5.63837e-11
Gm10564	ENSMUSG00000073686	7.11339	-1.06041	4.60356e-12	5.63915e-11
Qser1	ENSMUSG00000074994	-1.81864	6.44451	4.6131e-12	5.64748e-11
Acaca	ENSMUSG00000020532	-1.94172	5.78322	4.63981e-12	5.67681e-11
Mlc1	ENSMUSG00000035805	7.19769	-0.993721	4.65532e-12	5.69241e-11
Lactb2	ENSMUSG00000025937	-1.7919	5.0284	4.67001e-12	5.707e-11
Crk	ENSMUSG00000017776	-1.66182	6.09459	4.68712e-12	5.72451e-11
Rbbp6	ENSMUSG00000030779	-1.61501	6.58597	4.74127e-12	5.78721e-11
Cyp46a1	ENSMUSG00000021259	2.18518	2.17455	4.75815e-12	5.80438e-11
Itgb2	ENSMUSG00000000290	1.73569	3.43178	4.7912e-12	5.84124e-11
Tox	ENSMUSG00000041272	-1.4382	4.50944	4.79901e-12	5.84731e-11
Mboat2	ENSMUSG00000020646	-1.73063	6.32063	4.86152e-12	5.91997e-11
Washc4	ENSMUSG00000034560	-1.97038	5.59326	4.90622e-12	5.97087e-11
Sfta3-ps	ENSMUSG00000112343	7.11347	-1.68307	4.93547e-12	6.00293e-11
Hnrnpk	ENSMUSG00000021546	-1.68477	7.84103	5.00194e-12	6.08019e-11
Hpse2	ENSMUSG00000074852	7.63987	-1.20902	5.05436e-12	6.14028e-11
Hoxa5	ENSMUSG00000038253	3.73852	0.578831	5.10172e-12	6.19418e-11
Gm14236	ENSMUSG00000086411	5.79276	5.25436	5.11571e-12	6.2075e-11
Rngtt	ENSMUSG00000028274	-1.65789	4.10398	5.15202e-12	6.24775e-11
Gpr119	ENSMUSG00000051209	-2.16874	3.16621	5.15494e-12	6.24775e-11
Zfp68	ENSMUSG00000058291	-1.71602	4.95772	5.18714e-12	6.28308e-11
Sorbs2	ENSMUSG00000031626	-1.46361	6.82651	5.1968e-12	6.29108e-11
Obsl1	ENSMUSG00000026211	1.61456	5.04709	5.20016e-12	6.29146e-11
1700025L06Rik	ENSMUSG00000109962	7.87972	-0.932852	5.34051e-12	6.45369e-11
Gm38661	ENSMUSG00000110814	6.22616	-0.278489	5.33791e-12	6.45369e-11
Zdbf2	ENSMUSG00000027520	-1.73366	6.73511	5.37573e-12	6.49244e-11
Gm21388	ENSMUSG00000114832	7.45954	-2.28272	5.3827e-12	6.49325e-11
Ints6l	ENSMUSG00000035967	-1.52927	5.25722	5.38114e-12	6.49325e-11
Map3k7	ENSMUSG00000028284	-1.52582	5.82563	5.41043e-12	6.52289e-11
Lingo2	ENSMUSG00000045083	6.71152	-1.3237	5.45247e-12	6.56973e-11
Hs6st3	ENSMUSG00000053465	2.07445	4.74113	5.47542e-12	6.59354e-11
Rfx6	ENSMUSG00000019900	-1.61908	6.60362	5.4907e-12	6.60807e-11
Gpx2	ENSMUSG00000042808	-1.7075	3.71522	5.5122e-12	6.63008e-11
Gm1673	ENSMUSG00000070858	2.14869	2.31452	5.54905e-12	6.67051e-11
Tchh	ENSMUSG00000052415	5.25204	0.516733	5.55958e-12	6.67854e-11
Zfp873	ENSMUSG00000061371	-2.56509	1.86383	5.56221e-12	6.67854e-11
Rbm27	ENSMUSG00000024491	-1.54834	5.98929	5.62676e-12	6.75211e-11
Tmem221	ENSMUSG00000043664	3.18526	1.21354	5.66712e-12	6.79659e-11
Agps	ENSMUSG00000042410	-1.8811	5.52291	5.67728e-12	6.7969e-11
Resf1	ENSMUSG00000032712	-1.86496	5.05875	5.67534e-12	6.7969e-11
R3hcc1	ENSMUSG00000034194	1.4634	4.56837	5.67521e-12	6.7969e-11
Pan3	ENSMUSG00000029647	-1.55117	6.22161	5.72249e-12	6.84706e-11
Lmod2	ENSMUSG00000029683	4.29933	-0.214574	5.74624e-12	6.87149e-11
Gm16508	ENSMUSG00000106000	8.22483	-1.70597	5.77275e-12	6.89919e-11
Nfya	ENSMUSG00000023994	-1.39118	4.49442	5.84441e-12	6.98079e-11
Hspa1b	ENSMUSG00000090877	3.29054	7.92725	5.87136e-12	7.00891e-11
Apol7d	ENSMUSG00000073652	9.11481	-0.838989	5.91865e-12	7.06127e-11
Trim54	ENSMUSG00000062077	7.51385	-2.2758	5.95833e-12	7.10451e-11
Tmem62	ENSMUSG00000054484	-1.83454	4.71608	5.98089e-12	7.12425e-11
Tmem200b	ENSMUSG00000070720	3.44262	2.05661	5.9818e-12	7.12425e-11
Wwc1	ENSMUSG00000018849	1.43136	4.4132	6.22866e-12	7.41397e-11
Kctd9	ENSMUSG00000034327	-1.65363	3.97208	6.24119e-12	7.4246e-11
Snapc3	ENSMUSG00000028483	-2.33546	3.54537	6.25377e-12	7.43527e-11
Cul3	ENSMUSG00000004364	-1.85419	6.91771	6.45041e-12	7.66464e-11
Slc9a9	ENSMUSG00000031129	-1.66254	4.3623	6.47813e-12	7.69316e-11
Fbxo41	ENSMUSG00000047013	2.07298	3.75617	6.56276e-12	7.78917e-11
Umod	ENSMUSG00000030963	8.04889	-1.9048	6.66276e-12	7.90331e-11
Mex3d	ENSMUSG00000048696	1.74227	5.12906	6.73232e-12	7.98123e-11
Zfp799	ENSMUSG00000095253	-1.85868	3.56026	6.73901e-12	7.98457e-11
Pcnx4	ENSMUSG00000034501	-1.7203	4.07958	6.76827e-12	8.01463e-11
Mtpap	ENSMUSG00000024234	-1.64542	4.24029	6.78076e-12	8.02481e-11
Xrn1	ENSMUSG00000032410	-1.9025	6.18901	6.83439e-12	8.08364e-11
ENSMUSG00000121196	ENSMUSG00000121196	7.74196	-2.1341	6.84141e-12	8.08729e-11
Psmb7	ENSMUSG00000026750	-1.77256	4.52975	6.87597e-12	8.1235e-11
Apc2	ENSMUSG00000020135	1.48216	3.79895	6.90982e-12	8.15881e-11
Gpx5	ENSMUSG00000004344	5.08425	-0.194641	6.95741e-12	8.2103e-11
Elf1	ENSMUSG00000036461	-1.46927	5.85206	6.96261e-12	8.21174e-11
Tbccd1	ENSMUSG00000004462	-1.60447	4.32892	6.98225e-12	8.23019e-11
Supt16	ENSMUSG00000035726	-1.42177	5.82923	7.00386e-12	8.25095e-11
B4galnt1	ENSMUSG00000006731	3.13781	1.48873	7.01172e-12	8.25549e-11
Plce1	ENSMUSG00000024998	2.51693	2.11368	7.03546e-12	8.27871e-11
Zfp148	ENSMUSG00000022811	-1.70966	6.33855	7.06023e-12	8.30312e-11
Tbc1d15	ENSMUSG00000020130	-1.67797	5.89475	7.08718e-12	8.33007e-11
Nif3l1	ENSMUSG00000026036	-1.58874	3.54665	7.11221e-12	8.35472e-11
Cryaa	ENSMUSG00000024041	7.14758	-1.01701	7.11766e-12	8.35636e-11
6030458C11Rik	ENSMUSG00000022195	-1.40658	4.67796	7.16122e-12	8.40271e-11
Snapc1	ENSMUSG00000021113	-1.4374	4.71491	7.22695e-12	8.47502e-11
Gm21988	ENSMUSG00000040904	5.29494	-1.00493	7.24199e-12	8.48782e-11
Tfap2c	ENSMUSG00000028640	6.3945	0.578308	7.26751e-12	8.5129e-11
Tspan3	ENSMUSG00000032324	-1.58396	5.88027	7.34974e-12	8.60433e-11
ENSMUSG00000121094	ENSMUSG00000121094	7.05538	-1.67143	7.35449e-12	8.60501e-11
Tbcc	ENSMUSG00000036430	1.65912	3.49541	7.41419e-12	8.66994e-11
Wdr43	ENSMUSG00000041057	-1.40268	5.15741	7.43402e-12	8.68819e-11
C2cd4a	ENSMUSG00000047990	2.57557	1.90049	7.48757e-12	8.74582e-11
Foxf2	ENSMUSG00000038402	3.95391	1.34159	7.49992e-12	8.75529e-11
Col11a2	ENSMUSG00000024330	2.0849	3.34079	7.51557e-12	8.76859e-11
Rbp3	ENSMUSG00000041534	3.99131	0.486757	7.59677e-12	8.85831e-11
Mier3	ENSMUSG00000032727	-1.52271	4.77385	7.66203e-12	8.92936e-11
Vopp1	ENSMUSG00000037788	-1.76096	4.14287	7.68658e-12	8.94785e-11
Endou	ENSMUSG00000022468	3.34774	0.932763	7.68478e-12	8.94785e-11
Cebpg	ENSMUSG00000056216	-1.70365	6.93881	7.76638e-12	9.03564e-11
Gm28307	ENSMUSG00000101643	8.18284	0.383736	7.8272e-12	9.10127e-11
Lrr1	ENSMUSG00000034883	6.51214	-1.0127	7.83319e-12	9.1031e-11
Zfp729b	ENSMUSG00000058093	-2.23798	3.48726	7.96968e-12	9.2565e-11
Zfp655	ENSMUSG00000007812	-1.5252	4.97386	7.98366e-12	9.26752e-11
Ly6d	ENSMUSG00000034634	7.56587	-2.26422	8.0078e-12	9.29031e-11
Manba	ENSMUSG00000028164	-1.67753	3.91814	8.02681e-12	9.30713e-11
Myo1h	ENSMUSG00000066952	3.78692	0.52486	8.04132e-12	9.31871e-11
Pign	ENSMUSG00000056536	-1.83754	4.70452	8.05424e-12	9.32844e-11
Pigg	ENSMUSG00000029263	-2.31638	4.50376	8.06364e-12	9.33409e-11
Dcun1d3	ENSMUSG00000048787	-1.5243	5.38124	8.09025e-12	9.35963e-11
Mettl14	ENSMUSG00000028114	-1.65817	3.75216	8.15441e-12	9.42856e-11
Shank3	ENSMUSG00000022623	1.61013	5.22923	8.19941e-12	9.47528e-11
Ttc21b	ENSMUSG00000034848	-1.50005	4.48563	8.21755e-12	9.49092e-11
Ak3	ENSMUSG00000024782	-1.58083	4.40444	8.24522e-12	9.51755e-11
Mansc1	ENSMUSG00000032718	-2.30352	2.27288	8.29381e-12	9.56293e-11
Anpep	ENSMUSG00000039062	-1.52057	5.32989	8.29268e-12	9.56293e-11
Larp6	ENSMUSG00000034839	3.54168	0.520903	8.30637e-12	9.57206e-11
Crtam	ENSMUSG00000032021	4.6446	-0.895096	8.32199e-12	9.5847e-11
Ormdl1	ENSMUSG00000026097	-2.76275	2.6799	8.33571e-12	9.59514e-11
Grm6	ENSMUSG00000000617	6.79299	-0.303233	8.35481e-12	9.61177e-11
Trpc3	ENSMUSG00000027716	4.00009	1.4163	8.37233e-12	9.62234e-11
Zfp280d	ENSMUSG00000038535	-2.10294	4.92811	8.37334e-12	9.62234e-11
Gm42517	ENSMUSG00000105867	4.57783	0.956036	8.40495e-12	9.64893e-11
Gm10322	ENSMUSG00000071280	4.40122	-0.443578	8.40584e-12	9.64893e-11
Ppp1r12c	ENSMUSG00000019254	1.78238	6.74125	8.51026e-12	9.76336e-11
Potefam1	ENSMUSG00000027157	9.25339	-0.696069	8.58789e-12	9.8437e-11
Osr2	ENSMUSG00000022330	7.22492	-0.960262	8.58984e-12	9.8437e-11
Pde4a	ENSMUSG00000032177	1.98539	4.20259	8.71681e-12	9.98365e-11
Pde4c	ENSMUSG00000031842	1.65868	3.48241	8.73814e-12	1.00025e-10
Vsx1	ENSMUSG00000033080	7.71343	-2.03182	8.8424e-12	1.01163e-10
9530068E07Rik	ENSMUSG00000036275	-1.92134	6.99316	8.89368e-12	1.01693e-10
Srarp	ENSMUSG00000070637	7.65378	-2.23989	8.93715e-12	1.02133e-10
Appl1	ENSMUSG00000040760	-1.66424	5.98165	8.97883e-12	1.02553e-10
Cdc20b	ENSMUSG00000078926	8.14722	-1.55584	9.0089e-12	1.02839e-10
Gm30191	ENSMUSG00000108398	6.66283	-1.29868	9.01991e-12	1.02908e-10
Neo1	ENSMUSG00000032340	-1.71357	7.13705	9.06474e-12	1.03362e-10
Mvb12b	ENSMUSG00000038740	1.75455	4.27416	9.09669e-12	1.03669e-10
Hat1	ENSMUSG00000027018	-1.7016	3.19289	9.14453e-12	1.04157e-10
Zfp788	ENSMUSG00000074165	-1.83846	4.22297	9.30977e-12	1.0598e-10
Olfr523	ENSMUSG00000051051	7.97822	-1.96289	9.31526e-12	1.05984e-10
Marchf7	ENSMUSG00000026977	-2.01929	6.26875	9.39243e-12	1.06803e-10
Foxl2os	ENSMUSG00000097072	8.57539	-1.42222	9.4875e-12	1.07825e-10
Mttp	ENSMUSG00000028158	-1.93401	4.29347	9.59486e-12	1.08985e-10
Sypl	ENSMUSG00000020570	-1.95881	5.44887	9.631e-12	1.09335e-10
Bbs4	ENSMUSG00000025235	-2.03569	3.51627	9.69372e-12	1.09987e-10
Rapgef6	ENSMUSG00000037533	-1.43065	5.53754	9.70714e-12	1.10078e-10
Ltb4r1	ENSMUSG00000046908	6.9889	-0.740994	9.80654e-12	1.11087e-10
Brwd3	ENSMUSG00000063663	-2.1535	4.22959	9.80683e-12	1.11087e-10
Gm44643	ENSMUSG00000108867	8.91114	-1.12795	1.00038e-11	1.13255e-10
Otud4	ENSMUSG00000036990	-1.63415	6.47734	1.00467e-11	1.13678e-10
Foxd3	ENSMUSG00000067261	5.30724	1.39432	1.01213e-11	1.1446e-10
Asph	ENSMUSG00000028207	-1.41537	4.80665	1.01482e-11	1.14701e-10
Dmrt1	ENSMUSG00000024837	8.38986	-1.64456	1.01896e-11	1.15106e-10
Arhgap45	ENSMUSG00000035697	2.58951	2.55037	1.02183e-11	1.15368e-10
Ssr3	ENSMUSG00000027828	-2.03935	7.42019	1.02358e-11	1.15502e-10
Tm9sf3	ENSMUSG00000025016	-1.96588	7.17596	1.02766e-11	1.15898e-10
Strn	ENSMUSG00000024077	-1.52964	5.4651	1.04223e-11	1.17478e-10
Btbd7	ENSMUSG00000041702	-1.59063	6.06948	1.05454e-11	1.18799e-10
Mcm10	ENSMUSG00000026669	3.08562	0.987202	1.05559e-11	1.18853e-10
Acsl4	ENSMUSG00000031278	-2.02948	6.66454	1.05742e-11	1.18995e-10
Zfp994	ENSMUSG00000096433	-1.91951	3.66279	1.05971e-11	1.19187e-10
Fbxl22	ENSMUSG00000050503	2.46784	2.4711	1.06292e-11	1.19483e-10
6720489N17Rik	ENSMUSG00000072066	-5.89731	0.270184	1.06708e-11	1.19885e-10
Gm32219	ENSMUSG00000113302	8.14501	-1.87477	1.07374e-11	1.20567e-10
Fmr1	ENSMUSG00000000838	-1.45363	5.67737	1.07738e-11	1.20911e-10
Acbd3	ENSMUSG00000026499	-1.54937	6.62989	1.0815e-11	1.21276e-10
Cbln1	ENSMUSG00000031654	3.56959	0.802872	1.08181e-11	1.21276e-10
Icam5	ENSMUSG00000032174	4.85753	0.713428	1.0908e-11	1.22217e-10
Islr2	ENSMUSG00000051243	4.67475	1.28308	1.09187e-11	1.2227e-10
Serpina10	ENSMUSG00000061947	-2.34272	6.03424	1.09331e-11	1.22365e-10
Hsd17b7	ENSMUSG00000026675	-2.02983	3.6508	1.10069e-11	1.23058e-10
Elp4	ENSMUSG00000027167	-1.40663	4.26536	1.10039e-11	1.23058e-10
Nipsnap3b	ENSMUSG00000015247	-1.72989	4.18157	1.10899e-11	1.23919e-10
Chst2	ENSMUSG00000033350	2.50717	2.55305	1.11022e-11	1.23989e-10
Tbl1x	ENSMUSG00000025246	-1.55243	7.21637	1.11159e-11	1.24074e-10
En2	ENSMUSG00000039095	6.74037	1.09354	1.12302e-11	1.25282e-10
Dnah17	ENSMUSG00000033987	2.73788	3.23963	1.12362e-11	1.25282e-10
Crocc	ENSMUSG00000040860	2.36018	6.96694	1.15319e-11	1.28509e-10
Vps50	ENSMUSG00000001376	-1.6106	5.08212	1.15773e-11	1.28945e-10
ENSMUSG00000120484	ENSMUSG00000120484	2.78126	1.89228	1.16088e-11	1.29226e-10
Eri2	ENSMUSG00000030929	-3.02022	1.67361	1.16611e-11	1.29668e-10
Il13ra1	ENSMUSG00000017057	-1.72479	4.94419	1.166e-11	1.29668e-10
Elmod2	ENSMUSG00000035151	-1.60217	4.83913	1.1765e-11	1.30754e-10
Kpna2	ENSMUSG00000018362	-1.89337	5.62751	1.1863e-11	1.31771e-10
Acbd4	ENSMUSG00000056938	1.62708	3.13224	1.19086e-11	1.32206e-10
Sox1ot	ENSMUSG00000047935	6.4339	-0.117879	1.19442e-11	1.3243e-10
Klf12	ENSMUSG00000072294	-1.46932	4.48076	1.19432e-11	1.3243e-10
Ftmt	ENSMUSG00000024510	7.02581	-1.01174	1.1948e-11	1.3243e-10
AY512915	ENSMUSG00000068180	7.69602	-2.18837	1.19684e-11	1.32585e-10
Anapc1	ENSMUSG00000014355	-1.6921	6.90273	1.19932e-11	1.32788e-10
Il17f	ENSMUSG00000041872	7.47545	-2.28342	1.21263e-11	1.3419e-10
Ss18	ENSMUSG00000037013	-1.7303	5.26221	1.21418e-11	1.3429e-10
Thnsl1	ENSMUSG00000048550	-1.58368	3.82837	1.2172e-11	1.34551e-10
Fbxo8	ENSMUSG00000038206	-1.45257	4.76787	1.21989e-11	1.34776e-10
Myh2	ENSMUSG00000033196	6.4277	-1.25763	1.22294e-11	1.35041e-10
Ddx42	ENSMUSG00000020705	-1.41182	5.98127	1.22529e-11	1.35227e-10
Ovol1	ENSMUSG00000024922	3.66904	0.627393	1.22654e-11	1.35294e-10
Yipf4	ENSMUSG00000024072	-1.66641	5.31629	1.23174e-11	1.35795e-10
Tmod2	ENSMUSG00000032186	-1.55247	7.70464	1.23375e-11	1.35943e-10
Zfp853	ENSMUSG00000093910	5.44064	-0.969673	1.23773e-11	1.36309e-10
Irf5	ENSMUSG00000029771	1.87428	2.82879	1.23922e-11	1.364e-10
Wnt11	ENSMUSG00000015957	5.30811	0.142952	1.24222e-11	1.36657e-10
Lpxn	ENSMUSG00000024696	3.08355	3.06979	1.24364e-11	1.36741e-10
9330118I20Rik	ENSMUSG00000108242	8.87671	-1.09619	1.27924e-11	1.40581e-10
Kdm7a	ENSMUSG00000042599	-1.66943	6.46949	1.28023e-11	1.40613e-10
Cdca8	ENSMUSG00000028873	2.81385	1.21484	1.29059e-11	1.41676e-10
Tmem145	ENSMUSG00000043843	1.81045	3.88363	1.3047e-11	1.43149e-10
Armcx3	ENSMUSG00000049047	-1.82177	4.56296	1.34429e-11	1.47414e-10
Selenof	ENSMUSG00000037072	-1.78937	6.43882	1.36182e-11	1.49257e-10
Psma6	ENSMUSG00000021024	-1.70343	4.82327	1.36878e-11	1.4994e-10
ENSMUSG00000120375	ENSMUSG00000120375	5.23666	-0.760713	1.37736e-11	1.50801e-10
Ppid	ENSMUSG00000027804	-1.5871	4.56464	1.38218e-11	1.51247e-10
Gnai3	ENSMUSG00000000001	-1.87938	6.71574	1.39359e-11	1.52415e-10
Plekha1	ENSMUSG00000040268	-1.62544	6.20259	1.39834e-11	1.52853e-10
Tug1	ENSMUSG00000056579	-1.82463	6.6164	1.41824e-11	1.54947e-10
Padi3	ENSMUSG00000025328	5.92634	-1.61828	1.42267e-11	1.55348e-10
Olfr918	ENSMUSG00000046150	6.92563	-1.10369	1.4452e-11	1.57725e-10
Ywhaq	ENSMUSG00000076432	-1.9693	7.57759	1.45147e-11	1.58325e-10
Fnbp1l	ENSMUSG00000039735	-1.81371	4.78427	1.45904e-11	1.59067e-10
Nup35	ENSMUSG00000026999	-2.01487	3.08326	1.46311e-11	1.59427e-10
Armc8	ENSMUSG00000032468	-1.62388	5.32253	1.46552e-11	1.59604e-10
Sac3d1	ENSMUSG00000024790	1.50818	4.49192	1.47032e-11	1.60043e-10
Sec24b	ENSMUSG00000001052	-1.5507	6.44607	1.47709e-11	1.60695e-10
Slc25a33	ENSMUSG00000028982	2.12213	2.46205	1.49104e-11	1.62127e-10
Tspan7	ENSMUSG00000058254	-1.80848	7.65961	1.49189e-11	1.62134e-10
Rims1	ENSMUSG00000041670	3.14396	1.32172	1.49525e-11	1.62413e-10
Itch	ENSMUSG00000027598	-1.55443	5.7884	1.52455e-11	1.65509e-10
Pif1	ENSMUSG00000041064	5.21176	0.356642	1.53092e-11	1.66113e-10
Srsf10	ENSMUSG00000028676	-1.57865	5.5081	1.53656e-11	1.66637e-10
Nck1	ENSMUSG00000032475	-1.55373	4.61369	1.54118e-11	1.67051e-10
Gm50292	ENSMUSG00000117817	7.85843	-2.11032	1.56118e-11	1.69129e-10
Adra2b	ENSMUSG00000058620	7.47514	-0.19756	1.56439e-11	1.69388e-10
Ccdc34	ENSMUSG00000027160	1.55595	3.53145	1.56566e-11	1.69436e-10
4930578I06Rik	ENSMUSG00000021961	8.33706	-1.57345	1.5684e-11	1.69644e-10
Mtf2	ENSMUSG00000029267	-1.73438	3.49602	1.57596e-11	1.70373e-10
Sp1	ENSMUSG00000001280	-1.52342	6.78909	1.57818e-11	1.70523e-10
Cep192	ENSMUSG00000024542	-1.41829	5.54917	1.58474e-11	1.71142e-10
Stam	ENSMUSG00000026718	-1.51223	5.07193	1.61079e-11	1.73865e-10
Cbll1	ENSMUSG00000020659	-1.90294	4.19921	1.61446e-11	1.74169e-10
F12	ENSMUSG00000021492	5.02872	-0.676623	1.61638e-11	1.74285e-10
Slc10a3	ENSMUSG00000032806	-1.70013	3.18269	1.62873e-11	1.75525e-10
Nptx2	ENSMUSG00000059991	2.36098	3.07115	1.64118e-11	1.76774e-10
Polr3f	ENSMUSG00000027427	-1.67088	4.62695	1.64682e-11	1.77289e-10
Slc15a3	ENSMUSG00000024737	1.8143	3.33696	1.64994e-11	1.77532e-10
Zfp507	ENSMUSG00000044452	-1.36707	5.17282	1.66094e-11	1.78623e-10
Myh3	ENSMUSG00000020908	5.20553	-0.0228591	1.69135e-11	1.81798e-10
Strn3	ENSMUSG00000020954	-1.4425	5.47401	1.70613e-11	1.83291e-10
Gpr6	ENSMUSG00000046922	6.49822	-0.0237213	1.72436e-11	1.85153e-10
Mkln1	ENSMUSG00000025609	-1.47165	6.42702	1.72808e-11	1.85456e-10
Phyh	ENSMUSG00000026664	-1.47166	5.92027	1.73068e-11	1.85639e-10
Gm9979	ENSMUSG00000055732	5.76138	-1.66574	1.737e-11	1.86219e-10
Pcdhga5	ENSMUSG00000103567	-1.90068	4.43946	1.75004e-11	1.8752e-10
Gpr62	ENSMUSG00000091735	2.84352	2.10803	1.7547e-11	1.87922e-10
Gm44899	ENSMUSG00000109008	2.96872	0.904807	1.76288e-11	1.88699e-10
Dapk3	ENSMUSG00000034974	1.30076	4.88819	1.77697e-11	1.90109e-10
Cdc123	ENSMUSG00000039128	-1.47112	4.3797	1.78994e-11	1.91397e-10
Fus	ENSMUSG00000030795	-1.58602	6.54597	1.8008e-11	1.92458e-10
Tex19.1	ENSMUSG00000039329	7.63655	-2.20437	1.80452e-11	1.92756e-10
Tiparp	ENSMUSG00000034640	-1.99244	3.37843	1.80828e-11	1.93058e-10
Pja2	ENSMUSG00000024083	-1.56711	7.38993	1.8424e-11	1.96599e-10
Amz1	ENSMUSG00000050022	2.07086	2.13109	1.84338e-11	1.96601e-10
Zdhhc6	ENSMUSG00000024982	-1.45483	4.82453	1.84983e-11	1.97188e-10
Gm29295	ENSMUSG00000099558	6.60692	1.13372	1.86276e-11	1.98463e-10
Zfp961	ENSMUSG00000052446	-1.77341	3.14052	1.8639e-11	1.98482e-10
Septin12	ENSMUSG00000022542	8.06836	-1.92906	1.95544e-11	2.08122e-10
Srpr	ENSMUSG00000032042	-1.73411	8.3018	1.98018e-11	2.10647e-10
Mobp	ENSMUSG00000032517	6.20564	-0.864682	2.01108e-11	2.13746e-10
Dmrt2	ENSMUSG00000048138	7.04667	-1.08025	2.01138e-11	2.13746e-10
Shisa8	ENSMUSG00000096883	4.58337	1.54115	2.01721e-11	2.14254e-10
Ddx17	ENSMUSG00000055065	-1.70305	8.05731	2.04709e-11	2.17317e-10
Egr3	ENSMUSG00000033730	2.91004	1.90666	2.05164e-11	2.17688e-10
C1qb	ENSMUSG00000036905	1.59752	4.18598	2.07658e-11	2.2022e-10
Jakmip3	ENSMUSG00000056856	6.52704	0.851774	2.08867e-11	2.21388e-10
Chrnb3	ENSMUSG00000031492	9.06169	-0.970887	2.10057e-11	2.22536e-10
A330076H08Rik	ENSMUSG00000109321	-1.99988	5.06521	2.10344e-11	2.22725e-10
Ndufa4	ENSMUSG00000029632	-1.71556	3.52566	2.1089e-11	2.23189e-10
Tgs1	ENSMUSG00000028233	-1.60223	4.16248	2.11128e-11	2.23326e-10
Spata5l1	ENSMUSG00000118663	1.36908	4.40356	2.11274e-11	2.23365e-10
Tmem233	ENSMUSG00000079278	6.81694	-1.89146	2.12404e-11	2.24445e-10
Fuca2	ENSMUSG00000019810	-1.64786	4.5079	2.14414e-11	2.26453e-10
Napg	ENSMUSG00000024581	-1.54745	5.11206	2.203e-11	2.32551e-10
Tex47	ENSMUSG00000040514	4.52697	2.84343	2.22412e-11	2.34556e-10
Ushbp1	ENSMUSG00000034911	2.19002	1.82626	2.22428e-11	2.34556e-10
Cacng8	ENSMUSG00000053395	4.29967	1.3661	2.23232e-11	2.35284e-10
Aqp2	ENSMUSG00000023013	6.97443	-1.17588	2.23763e-11	2.35722e-10
Map3k6	ENSMUSG00000028862	2.41872	2.02545	2.25003e-11	2.36824e-10
Eif2ak1	ENSMUSG00000029613	-1.40139	5.10567	2.25038e-11	2.36824e-10
Zfp930	ENSMUSG00000059897	-2.43221	2.95922	2.2894e-11	2.40794e-10
Cdx1	ENSMUSG00000024619	6.96753	-1.26183	2.29044e-11	2.40794e-10
Setd2	ENSMUSG00000044791	-1.46753	6.8922	2.29423e-11	2.41069e-10
Scrt1	ENSMUSG00000048385	1.64109	5.68184	2.30435e-11	2.4201e-10
mt-Nd3	ENSMUSG00000064360	6.05009	5.92126	2.32087e-11	2.4362e-10
Zmat4	ENSMUSG00000037492	5.1549	0.191785	2.33797e-11	2.4529e-10
Qrfprl	ENSMUSG00000029917	8.77691	-1.27189	2.34767e-11	2.46183e-10
C130074G19Rik	ENSMUSG00000039349	2.16795	3.08978	2.34931e-11	2.46212e-10
Gm16091	ENSMUSG00000087502	4.82666	4.12739	2.35034e-11	2.46212e-10
Dlx4	ENSMUSG00000020871	5.97054	-0.757534	2.38573e-11	2.49793e-10
Zim1	ENSMUSG00000002266	-1.84447	5.83568	2.39575e-11	2.50715e-10
Dusp18	ENSMUSG00000047205	-1.59555	4.94046	2.40488e-11	2.51542e-10
Fbn2	ENSMUSG00000024598	4.10855	1.16273	2.41398e-11	2.52366e-10
Espnl	ENSMUSG00000049515	2.10576	2.85208	2.42371e-11	2.53255e-10
Psmd1	ENSMUSG00000026229	-1.7096	5.8963	2.43154e-11	2.53945e-10
Ece2	ENSMUSG00000022842	2.3948	2.22676	2.43505e-11	2.54054e-10
Prr18	ENSMUSG00000055945	3.64752	0.660983	2.43422e-11	2.54054e-10
Tead1	ENSMUSG00000055320	-1.51793	6.84112	2.43829e-11	2.54263e-10
Ints13	ENSMUSG00000040250	-1.39203	4.41686	2.45529e-11	2.55906e-10
Cdh20	ENSMUSG00000050840	6.37574	-0.0871057	2.50303e-11	2.60751e-10
Socs6	ENSMUSG00000056153	-1.49162	5.25142	2.51968e-11	2.62352e-10
Emb	ENSMUSG00000021728	-1.62653	7.41844	2.53423e-11	2.63734e-10
Stk38l	ENSMUSG00000001630	-1.63772	4.59281	2.56145e-11	2.66432e-10
Clcnkb	ENSMUSG00000006216	7.81479	-2.16504	2.57162e-11	2.67355e-10
Gm26984	ENSMUSG00000098204	6.66502	-1.38044	2.57425e-11	2.67493e-10
Jmjd1c	ENSMUSG00000037876	-1.54994	7.5081	2.58193e-11	2.68156e-10
Veph1	ENSMUSG00000027831	8.00842	-1.99264	2.59189e-11	2.69055e-10
Casd1	ENSMUSG00000015189	-1.72081	4.86623	2.59512e-11	2.69255e-10
Aoc1	ENSMUSG00000029811	7.86419	-2.0168	2.60438e-11	2.7008e-10
Dnm3	ENSMUSG00000040265	-1.64142	5.74988	2.61808e-11	2.71365e-10
Arl6ip5	ENSMUSG00000035199	-1.62701	4.32895	2.6311e-11	2.72576e-10
Zfp970	ENSMUSG00000078866	-3.47791	1.42217	2.64216e-11	2.73585e-10
Zfp316	ENSMUSG00000046658	1.63551	5.44313	2.65853e-11	2.75142e-10
Spaar	ENSMUSG00000028475	6.04656	1.13855	2.66325e-11	2.75492e-10
Rhox13	ENSMUSG00000050197	6.39691	-1.67093	2.67636e-11	2.76709e-10
Gbx2	ENSMUSG00000034486	7.78849	-2.01622	2.70553e-11	2.79445e-10
Nars	ENSMUSG00000024587	-1.47344	7.22604	2.70546e-11	2.79445e-10
Lrrn1	ENSMUSG00000034648	-2.03603	6.47328	2.71644e-11	2.80431e-10
Spata5	ENSMUSG00000027722	-1.3376	4.43634	2.72695e-11	2.81376e-10
[truncated: 18,618 more rows]
